# Supplementary material for: Range‐wide population genomics of the spongy moth, Lymantria dispar (Erebidae): Implications for biosurveillance, subspecies classification and phylogeography of a destructive moth
Source: Evol Appl. 2023 Jan 13;16(3):638–56. doi: 10.1111/eva.13522 (PMC10033852; doi:10.1111/eva.13522)
Supplement: Supplementary file 2 — Appendix S2 [file EVA-16-638-s002.xlsx]

## Sheet: Suppl. Table 1
Suppl. Table 1. Information on sampling locations, along with gene diversity indices.
	No.	Country	Site code	Site - Region	latitude	longitude	Date of collection	Number of moths§	Hs	Specimen providers (Name, Affiliation, country)
	North America
	1	Canada	CA07	Denwood - Ontario	46.5087	-84.263	2017	30 (30)	0.08545	Amanda Roe, Canadian Forest service - Natural Resources Canada, Canada
	2	Canada	CA04	Plaisance - Québec	45.6038	-75.0477	2017	30 (30)	0.08845	Jean-Marc Vallière, Parc national de Plaisance (Parks Quebec - SÉPAQ), Canada
	3	Canada	CA03	Victoriaville - Québec	46.051	-71.9517	2017	29 (30)	0.08733	Louise Maheu, citizen science, Canada
	4	Canada	CA17	Saint Nicolas - Québec	46.6785	-71.355	2017	27 (30)	0.09004	Alain Labrecque, Canadian Forest service - Natural Resources Canada, Canada
	5	Canada	CA13	Gagetown - New Brunswick	45.7516	-66.1865	2017	29 (30)	0.08708	Jon Sweeney, Canadian Forest service - Natural Resources Canada, Canada
	6	Canada	CA38	Kejimkujik - Nova Scotia	44.385	-65.2041	2017	21 (30)	0.09077	Celia K. Boone, Nova Scotia Department of Lands and Forestry - Forest Protection Division, Canada
	7	USA	US01*	Detroit - Michigan	42.2722	-83.309	2017	22 (30)	0.09432	Yunke Wu, Animal and Plant Health Inspection Service - USDA, USA
	8	USA	US02*	Boston - Massachusetts	42.3102	-71.0744	2016	29 (30)	0.09227	Yunke Wu, Animal and Plant Health Inspection Service - USDA, USA
	9	USA	US04*	Philadelphia - New Jersey	39.83	-75.26	2016	21 (24)	0.09466	Yunke Wu, Animal and Plant Health Inspection Service - USDA, USA
	Europe
	10	Portugal	PT01	Cascais - Lisbon	38.7009	-9.42	2018	26 (30)	0.07689	Madalena Dias Ferreira, citizen science, Portugal
	11	Spain	SP01	Mijares - Ávila	40.2958	-4.8401	2018	30 (30)	0.07567	Ignacio Arizmendi Romero, citizen science, Spain
	12	Spain	SP02	El Castaño - Andalucia	-	-	1994	15 (20)	0.05956	Yunke Wu, Animal and Plant Health Inspection Service - USDA, USA
	13	Spain	SP07	Bancales de Pote - Andalucia	36.754	-4.04137	2018	26 (30)	0.05989	Mariola Garcia Pedrajas, citizen science, Spain
	14	Algeria	DZ02	Chréa - Blida	36.4343	2.88891	2017	20 (20)	0.05241	Serghine Ryma/Chakali Gahdab - École Nationale Supérieure Agronomique, Algeria
	15	Algeria	DZ03	Seraidi - Annaba	36.7529	7.75554	2017	19 (20)	0.06047	Serghine Ryma/Chakali Gahdab - École Nationale Supérieure Agronomique, Algeria
	16	France	FR05	Pouzauges - Vendée	46.7375	-0.893248	2017	28 (30)	0.11145	Audrey Nisole, Canadian Forest service - Natural Resources Canada, Canada
	17	France	FR06	Labastide de Virac - Ardèche	44.3497	4.40628	2017	30 (30)	0.10795	Nathalie Volkoff, INRAE montpellier, France
	18	France	FR08	Le petit quévilly - Seine-Maritime	49.426	1.06	2017	28 (30)	0.11083	Abdelmadjid Djoumad, Canadian Forest service - Natural Resources Canada, Canada
	19	Belgium	BE01	Malonne - Namur	50.4224	4.79836	2017	25 (30)	0.12507	Paul-Henri Naumann, citizen science, Belgium
	20	Italy	IT01	Bientina - Tuscany	43.7012	10.6436	2017	28 (30)	0.09956	Leonardo Marianelli, CREA - Council for Agricultural Research and Agricultural Economy Analysis, Italy
	21	Italy	IT04	Portici - Campania	40.8114	14.3455	2017	28 (30)	0.09375	Antonio Garonna, Università Degli Studi Di Napoli "Frederico II", Italy
	22	Germany	DE01	Eberswalde - Brandenburg	52.8245	13.8093	2017	17 (18)	0.12092	Katrin Moller, Eberswalde forestry state center of excellence/Landeskompetenzzentrum Forst (LFE), Germany
	23	Germany	DE03	Lampertheim - Hesse	49.7	8.53	2015	18 (20)	0.12253	Yunke Wu, Animal and Plant Health Inspection Service - USDA, USA
	24	Slovenia	SI01	Dragonja - Slovene Littoral	45.4522	13.6633	2017	28 (30)	0.10537	Stanislas Gomboc, citizen science, Slovenia
	25	Austria	AT02	Siegendorf - Burgenland	47.7645	16.5581	2017	28 (30)	0.11353	Christa Schafellner,University of Natural Resources and Life Sciences Vienna, Autria
	26	Slovakia	SK01	Cifare - Zvolen	48.2084	18.3984	2017	30 (30)	0.11419	Milan Zubrik, National Forest Centre - Forest Protection Service, Slovakia
	27	Poland	PL01	Wroclaw - Lower Silesian Voivodeship	51.148	16.952	2017	30 (30)	0.12904	Pawel Jaloszynski - Museum of Natural History - University of Wroclaw, Poland
	28	Kosovo	XR01	Priština - District of Priština	42.6681	21.1774	2017	10 (14)	0.11207	Lindita Preniqi Shaipi (through Troy Kimoto), citizen science, Kosovo
	29	Bulgaria	BG01	Levishte - Sofia	43.08	23.4613	2017	27 (30)	0.1126	Daniela Pilarska, Institute of Biodiversity and Ecosystem Reserach - Bulgarian Academy of Sciences, Bulgaria
	30	Estonia	EE01	Kassiku - Saare County	58.2756	22.2687	2018	30 (30)	0.12168	Ivar Sibul, Institute of Forestry and Rural Engineering - Estonian University of life Sciences, Estonia
	31	Russia	RU41	Orekhovo-Zouïevo - Moscow Oblast	55.8	38.97	2017	16 (30)	0.13324	Taïssia I. Solomatnikova, citizen sience, Russia
	32	Russia	RU05	Pavlovsk - Krasnodar Krai	50.45	40.12	2015	2 (12)	0.06976	Troy Kimoto, Plant Health Survey Unit - Canadian Food inspection Agency, Canada
	33	Russia	RU07	Leskhoz - Rostov Oblast	48.91	40.4	2015	7 (18)	0.10533	Troy Kimoto, Plant Health Survey Unit - Canadian Food inspection Agency, Canada
	34	Russia	RU38*	Caucasus	45.05	39.72	2018	18 (25)	0.09798	Vyacheslav Martemyanov, Biological Institute - National Research Tomsk State University, Russia
	35	Georgia	GE01*	Telavi - Kakheti	41.91	45.305	2010-2014	8 (9)	0.07014	Nikola Lackovic, Division for forest Protection and Game Management - Croatian Forest Reserach Institute, Croatia
	36	Turkey	TR01	Çilekli - Trabzon	40.96	39.77	2017	29 (30)	0.07931	Ismail Demir, Department of Biology - Faculty of Science - Karadeniz Technical University, Turkey
	37	Israel	IS01	Golan Heights	-	-	2017	19 (20)	0.06772	Zvi Mendel, Department of Entomology - Agricultural Research Organization - Volcani Center, Israel
	38	Syria	SY02	Unknown	-	-	2008	10 (10)	0.06864	Yunke Wu, Animal and Plant Health Inspection Service - USDA, USA
	Central Asia
	39	Russia	RU24*	Oural	55.19	59.72	2018†	21 (28)	0.12834	Vyacheslav Martemyanov, Biological Institute - National Research Tomsk State University, Russia
	40	Russia	RU08*	Novossibirsk	54.9716	73.0925	2015	15 (19)	0.12879	Vyacheslav Martemyanov, Biological Institute - National Research Tomsk State University, Russia
	41	Russia	RU28*	Altay	50.84	86.1567	2017†	9 (16)	0.11497	Vyacheslav Martemyanov, Biological Institute - National Research Tomsk State University, Russia
	42	Russia	RU01	Verhneusinsk - Krasnoyarsk Krai	52.2375	93.0292	2017	10 (10)	0.10343	Yuri Baranchikov, Department of Forest Zoology - Sukachev Institute of Forest - Siberian Branch of Russian Academy of Sciences, Russia
	43	China	CN06	Altay - Xinjiang	47.9733	88.2008	2017	5 (5)	0.10485	Juan Shi, Beijing Key Laboratory for Forest Pest Control - Forestry College - Beijing Forestry University, China
	44	Kazakhstan	KZ01*	Turkistan Region	43.2	69.6233	2015	5 (6)	0.086	Troy Kimoto, Plant Health Survey Unit - Canadian Food inspection Agency, Canada
	45	Kazakhstan	KZ04*	Almaty Region	43.8729	79.0658	2015	11 (17)	0.10619	Troy Kimoto, Plant Health Survey Unit - Canadian Food inspection Agency, Canada
	46	Kyrgyzstan	KG01*	Chuy region	42.2518	73.8264	2015	4 (5)	0.0938	Troy Kimoto, Plant Health Survey Unit - Canadian Food inspection Agency, Canada
	East Asia
	47	China	CN01	Songshan - Beijing	40.4968	115.85	2017	30 (30)	0.11551	Juan Shi, Beijing Key Laboratory for Forest Pest Control - Forestry College - Beijing Forestry University, China
	48	China	CN02	Zhanjiakou - Hebei	40.9031	115.748	2017	30 (30)	0.1141	Juan Shi, Beijing Key Laboratory for Forest Pest Control - Forestry College - Beijing Forestry University, China
	49	China	CN07	Jinzhong - Shanxi	35.3199	111.524	2017	5 (5)	0.10491	Juan Shi, Beijing Key Laboratory for Forest Pest Control - Forestry College - Beijing Forestry University, China
	50	China	CN08	Liu'an - Anhui province	31.736	116.52	2013	7 (10)	0.09854	Yunke Wu, Animal and Plant Health Inspection Service - USDA, USA
	51	China	CN09	Tengzhou - Shandong province	35.0833	117.15	2013	9 (10)	0.10838	Yunke Wu, Animal and Plant Health Inspection Service - USDA, USA
	52	China	CN10	Liauyuan - Jilin province	42.8833	125.15	2013	10 (10)	0.12037	Yunke Wu, Animal and Plant Health Inspection Service - USDA, USA
	53	China	CN03	Wafangdian - Liaoning	39.7862	122.067	2017	15 (15)	0.12621	Juan Shi, Beijing Key Laboratory for Forest Pest Control - Forestry College - Beijing Forestry University, China
	54	China	CN05	Tongliao - Inner Mongolia	43.1019	123.484	2017	30 (30)	0.121	Juan Shi, Beijing Key Laboratory for Forest Pest Control - Forestry College - Beijing Forestry University, China
	55	China	CN04	Hegang - Heilongjiang	47.9089	130.875	2017	29 (30)	0.12962	Juan Shi, Beijing Key Laboratory for Forest Pest Control - Forestry College - Beijing Forestry University, China
	56	Russia	RU02*	Primorsky Krai	43.5647	131.864	2018†	12 (16)	0.1294	Troy Kimoto, Plant Health Survey Unit - Canadian Food inspection Agency, Canada
	57	Russia	RU39	Khabarovsk - Khabarovsk Krai	48.2	135	2018	29 (30)	0.13446	Vyacheslav Martemyanov, Biological Institute - National Research Tomsk State University, Russia
	58	South Korea	KR02	Yeongju - Yeongnam	36.8337	128.526	2017	25 (30)	0.132	Jung chung Ruyl, Forest Medicinal Resources Research Center, Korea
	59	South Korea	KR03	Donghae - Gangwon	37.5	129.076	2009	7 (10)	0.12393	Yunke Wu, Animal and Plant Health Inspection Service - USDA, USA
	60	South Korea	KR04	Incheon -Incheon	37.46	126.65	2009	7 (10)	0.12437	Yunke Wu, Animal and Plant Health Inspection Service - USDA, USA
	61	Japan	JP02*	Tokyo - Honshu	-	-	2015	18 (20)	0.10849	Yunke Wu, Animal and Plant Health Inspection Service - USDA, USA
	62	Japan	JP03*	Misawa air force base - Honshu	40.86	141.38	2018†	16 (38)	0.11204	Yunke Wu, Animal and Plant Health Inspection Service - USDA, USA
	63	Japan	JP04	Sapporo - Hokkaido	45.0984	141.59	1992	8 (10)	0.10777	Yunke Wu, Animal and Plant Health Inspection Service - USDA, USA
	64	Japan	JP07*	Chiba - Honshu	35.5565	140.11	2007†	7 (15)	0.10235	Yunke Wu, Animal and Plant Health Inspection Service - USDA, USA
	65	Japan	JP08	Hakodata - Hokkaido	41.7776	140.706	2007	7 (10)	0.10535	Yunke Wu, Animal and Plant Health Inspection Service - USDA, USA
	*Sites for which moths from several nearby locations were pooled. Geographic coordinates are the averages of latitudes and longitudes of the different sampling locations
	†Sites for which moths from two successive years of sampling were pooled.
	§ No. of individuals analyzed (No. of individuals sampled).

## Sheet: Suppl. Table 2
Suppl. Table 2. Information on individual moths.
	Country	Site code	Site - Region	latitude	longitude	Date of collection	Name_publication	Name_Analyse	Name_provider	Sex	Name_publication: name used in this publication
1	Austria	AT02	Siegendorf - Burgenland	47.7645	16.5581	2017	AT02_01	AT02_01		M	Name_Analyse: name used in the vcf file avalaible on the Dryad data repository
2	Austria	AT02	Siegendorf - Burgenland	47.7645	16.5581	2017	AT02_02	AT02_02		M	Name_provider: name used by the provider of the specimen (see Suppl. Table 2)
3	Austria	AT02	Siegendorf - Burgenland	47.7645	16.5581	2017	AT02_03	AT02_03		M
4	Austria	AT02	Siegendorf - Burgenland	47.7645	16.5581	2017	AT02_04	AT02_04		M
5	Austria	AT02	Siegendorf - Burgenland	47.7645	16.5581	2017	AT02_05	AT02_05		M
6	Austria	AT02	Siegendorf - Burgenland	47.7645	16.5581	2017	AT02_06	AT02_06		M
7	Austria	AT02	Siegendorf - Burgenland	47.7645	16.5581	2017	AT02_07	AT02_07		M
8	Austria	AT02	Siegendorf - Burgenland	47.7645	16.5581	2017	AT02_08	AT02_08		M
9	Austria	AT02	Siegendorf - Burgenland	47.7645	16.5581	2017	AT02_09	AT02_09		M
10	Austria	AT02	Siegendorf - Burgenland	47.7645	16.5581	2017	AT02_10	AT02_10		M
11	Austria	AT02	Siegendorf - Burgenland	47.7645	16.5581	2017	AT02_11	AT02_11		M
12	Austria	AT02	Siegendorf - Burgenland	47.7645	16.5581	2017	AT02_12	AT02_12		M
13	Austria	AT02	Siegendorf - Burgenland	47.7645	16.5581	2017	AT02_13	AT02_13		M
14	Austria	AT02	Siegendorf - Burgenland	47.7645	16.5581	2017	AT02_14	AT02_14		M
15	Austria	AT02	Siegendorf - Burgenland	47.7645	16.5581	2017	AT02_15	AT02_15		M
16	Austria	AT02	Siegendorf - Burgenland	47.7645	16.5581	2017	AT02_16	AT02_16		M
17	Austria	AT02	Siegendorf - Burgenland	47.7645	16.5581	2017	AT02_17	AT02_17		M
18	Austria	AT02	Siegendorf - Burgenland	47.7645	16.5581	2017	AT02_18	AT02_18		M
19	Austria	AT02	Siegendorf - Burgenland	47.7645	16.5581	2017	AT02_19	AT02_19		M
20	Austria	AT02	Siegendorf - Burgenland	47.7645	16.5581	2017	AT02_20	AT02_20		M
21	Austria	AT02	Siegendorf - Burgenland	47.7645	16.5581	2017	AT02_21	AT02_21		M
22	Austria	AT02	Siegendorf - Burgenland	47.7645	16.5581	2017	AT02_22	AT02_22		M
23	Austria	AT02	Siegendorf - Burgenland	47.7645	16.5581	2017	AT02_23	AT02_23		M
24	Austria	AT02	Siegendorf - Burgenland	47.7645	16.5581	2017	AT02_24	AT02_24		M
25	Austria	AT02	Siegendorf - Burgenland	47.7645	16.5581	2017	AT02_25	AT02_25		M
26	Austria	AT02	Siegendorf - Burgenland	47.7645	16.5581	2017	AT02_26	AT02_26		M
27	Austria	AT02	Siegendorf - Burgenland	47.7645	16.5581	2017	AT02_27	AT02_27		M
28	Austria	AT02	Siegendorf - Burgenland	47.7645	16.5581	2017	AT02_28	AT02_28		M
29	Austria	AT02	Siegendorf - Burgenland	47.7645	16.5581	2017	AT02_29	AT02_29		M
30	Austria	AT02	Siegendorf - Burgenland	47.7645	16.5581	2017	AT02_30	AT02_30		M
31	Belgium	BE01	Malonne - Namur	50.4224	4.79836	2017	BE01_01	BE01_01		M
32	Belgium	BE01	Malonne - Namur	50.4224	4.79836	2017	BE01_03	BE01_03		M
33	Belgium	BE01	Malonne - Namur	50.4224	4.79836	2017	BE01_06	BE01_06		M
34	Belgium	BE01	Malonne - Namur	50.4224	4.79836	2017	BE01_11	BE01_11		M
35	Belgium	BE01	Malonne - Namur	50.4224	4.79836	2017	BE01_12	BE01_12		M
36	Belgium	BE01	Malonne - Namur	50.4224	4.79836	2017	BE01_13	BE01_13		M
37	Belgium	BE01	Malonne - Namur	50.4224	4.79836	2017	BE01_21	BE01_21		M
38	Belgium	BE01	Malonne - Namur	50.4224	4.79836	2017	BE01_22	BE01_22		M
39	Belgium	BE01	Malonne - Namur	50.4224	4.79836	2017	BE01_23	BE01_23		M
40	Belgium	BE01	Malonne - Namur	50.4224	4.79836	2017	BE01_24	BE01_24		M
41	Belgium	BE01	Malonne - Namur	50.4224	4.79836	2017	BE01_25	BE01_25		M
42	Belgium	BE01	Malonne - Namur	50.4224	4.79836	2017	BE01_26	BE01_26		M
43	Belgium	BE01	Malonne - Namur	50.4224	4.79836	2017	BE01_27	BE01_27		M
44	Belgium	BE01	Malonne - Namur	50.4224	4.79836	2017	BE01_28	BE01_28		M
45	Belgium	BE01	Malonne - Namur	50.4224	4.79836	2017	BE01_29	BE01_29		M
46	Belgium	BE01	Malonne - Namur	50.4224	4.79836	2017	BE01_30	BE01_30		M
47	Belgium	BE01	Malonne - Namur	50.4224	4.79836	2017	BE01_31	BE01_31		M
48	Belgium	BE01	Malonne - Namur	50.4224	4.79836	2017	BE01_32	BE01_32		M
49	Belgium	BE01	Malonne - Namur	50.4224	4.79836	2017	BE01_41	BE01_41		M
50	Belgium	BE01	Malonne - Namur	50.4224	4.79836	2017	BE01_42	BE01_42		M
51	Belgium	BE01	Malonne - Namur	50.4224	4.79836	2017	BE01_43	BE01_43		M
52	Belgium	BE01	Malonne - Namur	50.4224	4.79836	2017	BE01_44	BE01_44		M
53	Belgium	BE01	Malonne - Namur	50.4224	4.79836	2017	BE01_45	BE01_45		M
54	Belgium	BE01	Malonne - Namur	50.4224	4.79836	2017	BE01_46	BE01_46		M
55	Belgium	BE01	Malonne - Namur	50.4224	4.79836	2017	BE01_47	BE01_47		M
56	Belgium	BE01	Malonne - Namur	50.4224	4.79836	2017	BE01_48	BE01_48		M
57	Belgium	BE01	Malonne - Namur	50.4224	4.79836	2017	BE01_49	BE01_49		M
58	Belgium	BE01	Malonne - Namur	50.4224	4.79836	2017	BE01_50	BE01_50		M
59	Belgium	BE01	Malonne - Namur	50.4224	4.79836	2017	BE01_51	BE01_51		M
60	Belgium	BE01	Malonne - Namur	50.4224	4.79836	2017	BE01_52	BE01_52		M
61	Bulgaria	BG01	Levishte - Sofia	43.08	23.4613	2017	BG01_01	BG01_01		M
62	Bulgaria	BG01	Levishte - Sofia	43.08	23.4613	2017	BG01_02	BG01_02		M
63	Bulgaria	BG01	Levishte - Sofia	43.08	23.4613	2017	BG01_03	BG01_03		M
64	Bulgaria	BG01	Levishte - Sofia	43.08	23.4613	2017	BG01_04	BG01_04		M
65	Bulgaria	BG01	Levishte - Sofia	43.08	23.4613	2017	BG01_05	BG01_05		M
66	Bulgaria	BG01	Levishte - Sofia	43.08	23.4613	2017	BG01_06	BG01_06		M
67	Bulgaria	BG01	Levishte - Sofia	43.08	23.4613	2017	BG01_07	BG01_07		M
68	Bulgaria	BG01	Levishte - Sofia	43.08	23.4613	2017	BG01_08	BG01_08		M
69	Bulgaria	BG01	Levishte - Sofia	43.08	23.4613	2017	BG01_09	BG01_09		M
70	Bulgaria	BG01	Levishte - Sofia	43.08	23.4613	2017	BG01_10	BG01_10		M
71	Bulgaria	BG01	Levishte - Sofia	43.08	23.4613	2017	BG01_11	BG01_11		M
72	Bulgaria	BG01	Levishte - Sofia	43.08	23.4613	2017	BG01_12	BG01_12		M
73	Bulgaria	BG01	Levishte - Sofia	43.08	23.4613	2017	BG01_13	BG01_13		M
74	Bulgaria	BG01	Levishte - Sofia	43.08	23.4613	2017	BG01_14	BG01_14		M
75	Bulgaria	BG01	Levishte - Sofia	43.08	23.4613	2017	BG01_15	BG01_15		M
76	Bulgaria	BG01	Levishte - Sofia	43.08	23.4613	2017	BG01_16	BG01_16		M
77	Bulgaria	BG01	Levishte - Sofia	43.08	23.4613	2017	BG01_17	BG01_17		M
78	Bulgaria	BG01	Levishte - Sofia	43.08	23.4613	2017	BG01_18	BG01_18		M
79	Bulgaria	BG01	Levishte - Sofia	43.08	23.4613	2017	BG01_19	BG01_19		M
80	Bulgaria	BG01	Levishte - Sofia	43.08	23.4613	2017	BG01_20	BG01_20		M
81	Bulgaria	BG01	Levishte - Sofia	43.08	23.4613	2017	BG01_21	BG01_21		M
82	Bulgaria	BG01	Levishte - Sofia	43.08	23.4613	2017	BG01_22	BG01_22		M
83	Bulgaria	BG01	Levishte - Sofia	43.08	23.4613	2017	BG01_23	BG01_23		M
84	Bulgaria	BG01	Levishte - Sofia	43.08	23.4613	2017	BG01_24	BG01_24		M
85	Bulgaria	BG01	Levishte - Sofia	43.08	23.4613	2017	BG01_25	BG01_25		M
86	Bulgaria	BG01	Levishte - Sofia	43.08	23.4613	2017	BG01_26	BG01_26		M
87	Bulgaria	BG01	Levishte - Sofia	43.08	23.4613	2017	BG01_27	BG01_27		M
88	Bulgaria	BG01	Levishte - Sofia	43.08	23.4613	2017	BG01_28	BG01_28		M
89	Bulgaria	BG01	Levishte - Sofia	43.08	23.4613	2017	BG01_29	BG01_29		M
90	Bulgaria	BG01	Levishte - Sofia	43.08	23.4613	2017	BG01_30	BG01_30		M
91	Canada	CA03	Victoriaville - Québec	46.051	-71.9517	2017	CA03_01	CA03_01		M
92	Canada	CA03	Victoriaville - Québec	46.051	-71.9517	2017	CA03_02	CA03_02		M
93	Canada	CA03	Victoriaville - Québec	46.051	-71.9517	2017	CA03_03	CA03_03		M
94	Canada	CA03	Victoriaville - Québec	46.051	-71.9517	2017	CA03_04	CA03_04		M
95	Canada	CA03	Victoriaville - Québec	46.051	-71.9517	2017	CA03_05	CA03_05		M
96	Canada	CA03	Victoriaville - Québec	46.051	-71.9517	2017	CA03_06	CA03_06		M
97	Canada	CA03	Victoriaville - Québec	46.051	-71.9517	2017	CA03_07	CA03_07		M
98	Canada	CA03	Victoriaville - Québec	46.051	-71.9517	2017	CA03_08	CA03_08		M
99	Canada	CA03	Victoriaville - Québec	46.051	-71.9517	2017	CA03_09	CA03_09		M
100	Canada	CA03	Victoriaville - Québec	46.051	-71.9517	2017	CA03_10	CA03_10		M
101	Canada	CA03	Victoriaville - Québec	46.051	-71.9517	2017	CA03_11	CA03_11		M
102	Canada	CA03	Victoriaville - Québec	46.051	-71.9517	2017	CA03_12	CA03_12		M
103	Canada	CA03	Victoriaville - Québec	46.051	-71.9517	2017	CA03_13	CA03_13		M
104	Canada	CA03	Victoriaville - Québec	46.051	-71.9517	2017	CA03_14	CA03_14		M
105	Canada	CA03	Victoriaville - Québec	46.051	-71.9517	2017	CA03_15	CA03_15		M
106	Canada	CA03	Victoriaville - Québec	46.051	-71.9517	2017	CA03_16	CA03_16		M
107	Canada	CA03	Victoriaville - Québec	46.051	-71.9517	2017	CA03_17	CA03_17		M
108	Canada	CA03	Victoriaville - Québec	46.051	-71.9517	2017	CA03_18	CA03_18		M
109	Canada	CA03	Victoriaville - Québec	46.051	-71.9517	2017	CA03_19	CA03_19		M
110	Canada	CA03	Victoriaville - Québec	46.051	-71.9517	2017	CA03_20	CA03_20		M
111	Canada	CA03	Victoriaville - Québec	46.051	-71.9517	2017	CA03_23	CA03_23		M
112	Canada	CA03	Victoriaville - Québec	46.051	-71.9517	2017	CA03_27	CA03_27		M
113	Canada	CA03	Victoriaville - Québec	46.051	-71.9517	2017	CA03_61	CA03_61		M
114	Canada	CA03	Victoriaville - Québec	46.051	-71.9517	2017	CA03_62	CA03_62		M
115	Canada	CA03	Victoriaville - Québec	46.051	-71.9517	2017	CA03_64	CA03_64		M
116	Canada	CA03	Victoriaville - Québec	46.051	-71.9517	2017	CA03_65	CA03_65		M
117	Canada	CA03	Victoriaville - Québec	46.051	-71.9517	2017	CA03_66	CA03_66		M
118	Canada	CA03	Victoriaville - Québec	46.051	-71.9517	2017	CA03_68	CA03_68		M
119	Canada	CA03	Victoriaville - Québec	46.051	-71.9517	2017	CA03_69	CA03_69		M
120	Canada	CA03	Victoriaville - Québec	46.051	-71.9517	2017	CA03_70	CA03_70		M
121	Canada	CA04	Plaisance - Québec	45.6038	-75.0477	2017	CA04_01	CA04_01		M
122	Canada	CA04	Plaisance - Québec	45.6038	-75.0477	2017	CA04_100	CA04_100		M
123	Canada	CA04	Plaisance - Québec	45.6038	-75.0477	2017	CA04_14	CA04_14		M
124	Canada	CA04	Plaisance - Québec	45.6038	-75.0477	2017	CA04_15	CA04_15		M
125	Canada	CA04	Plaisance - Québec	45.6038	-75.0477	2017	CA04_16	CA04_16		M
126	Canada	CA04	Plaisance - Québec	45.6038	-75.0477	2017	CA04_17	CA04_17		M
127	Canada	CA04	Plaisance - Québec	45.6038	-75.0477	2017	CA04_18	CA04_18		M
128	Canada	CA04	Plaisance - Québec	45.6038	-75.0477	2017	CA04_19	CA04_19		M
129	Canada	CA04	Plaisance - Québec	45.6038	-75.0477	2017	CA04_20	CA04_20		M
130	Canada	CA04	Plaisance - Québec	45.6038	-75.0477	2017	CA04_61	CA04_61		M
131	Canada	CA04	Plaisance - Québec	45.6038	-75.0477	2017	CA04_62	CA04_62		M
132	Canada	CA04	Plaisance - Québec	45.6038	-75.0477	2017	CA04_63	CA04_63		M
133	Canada	CA04	Plaisance - Québec	45.6038	-75.0477	2017	CA04_64	CA04_64		M
134	Canada	CA04	Plaisance - Québec	45.6038	-75.0477	2017	CA04_65	CA04_65		M
135	Canada	CA04	Plaisance - Québec	45.6038	-75.0477	2017	CA04_66	CA04_66		M
136	Canada	CA04	Plaisance - Québec	45.6038	-75.0477	2017	CA04_67	CA04_67		M
137	Canada	CA04	Plaisance - Québec	45.6038	-75.0477	2017	CA04_68	CA04_68		M
138	Canada	CA04	Plaisance - Québec	45.6038	-75.0477	2017	CA04_69	CA04_69		M
139	Canada	CA04	Plaisance - Québec	45.6038	-75.0477	2017	CA04_70	CA04_70		M
140	Canada	CA04	Plaisance - Québec	45.6038	-75.0477	2017	CA04_71	CA04_71		M
141	Canada	CA04	Plaisance - Québec	45.6038	-75.0477	2017	CA04_72	CA04_72		M
142	Canada	CA04	Plaisance - Québec	45.6038	-75.0477	2017	CA04_91	CA04_91		M
143	Canada	CA04	Plaisance - Québec	45.6038	-75.0477	2017	CA04_92	CA04_92		M
144	Canada	CA04	Plaisance - Québec	45.6038	-75.0477	2017	CA04_93	CA04_93		M
145	Canada	CA04	Plaisance - Québec	45.6038	-75.0477	2017	CA04_94	CA04_94		M
146	Canada	CA04	Plaisance - Québec	45.6038	-75.0477	2017	CA04_95	CA04_95		M
147	Canada	CA04	Plaisance - Québec	45.6038	-75.0477	2017	CA04_96	CA04_96		M
148	Canada	CA04	Plaisance - Québec	45.6038	-75.0477	2017	CA04_97	CA04_97		M
149	Canada	CA04	Plaisance - Québec	45.6038	-75.0477	2017	CA04_98	CA04_98		M
150	Canada	CA04	Plaisance - Québec	45.6038	-75.0477	2017	CA04_99	CA04_99		M
151	Canada	CA07	Denwood - Ontario	46.5087	-84.263	2017	CA07_01	CA07_01		M
152	Canada	CA07	Denwood - Ontario	46.5087	-84.263	2017	CA07_02	CA07_02		M
153	Canada	CA07	Denwood - Ontario	46.5087	-84.263	2017	CA07_03	CA07_03		M
154	Canada	CA07	Denwood - Ontario	46.5087	-84.263	2017	CA07_04	CA07_04		M
155	Canada	CA07	Denwood - Ontario	46.5087	-84.263	2017	CA07_05	CA07_05		M
156	Canada	CA07	Denwood - Ontario	46.5087	-84.263	2017	CA07_06	CA07_06		M
157	Canada	CA07	Denwood - Ontario	46.5087	-84.263	2017	CA07_07	CA07_07		M
158	Canada	CA07	Denwood - Ontario	46.5087	-84.263	2017	CA07_08	CA07_08		M
159	Canada	CA07	Denwood - Ontario	46.5087	-84.263	2017	CA07_09	CA07_09		M
160	Canada	CA07	Denwood - Ontario	46.5087	-84.263	2017	CA07_10	CA07_10		M
161	Canada	CA07	Denwood - Ontario	46.5087	-84.263	2017	CA07_11	CA07_11		M
162	Canada	CA07	Denwood - Ontario	46.5087	-84.263	2017	CA07_12	CA07_12		M
163	Canada	CA07	Denwood - Ontario	46.5087	-84.263	2017	CA07_13	CA07_13		M
164	Canada	CA07	Denwood - Ontario	46.5087	-84.263	2017	CA07_14	CA07_14		M
165	Canada	CA07	Denwood - Ontario	46.5087	-84.263	2017	CA07_15	CA07_15		M
166	Canada	CA07	Denwood - Ontario	46.5087	-84.263	2017	CA07_16	CA07_16		M
167	Canada	CA07	Denwood - Ontario	46.5087	-84.263	2017	CA07_18	CA07_18		M
168	Canada	CA07	Denwood - Ontario	46.5087	-84.263	2017	CA07_19	CA07_19		M
169	Canada	CA07	Denwood - Ontario	46.5087	-84.263	2017	CA07_20	CA07_20		M
170	Canada	CA07	Denwood - Ontario	46.5087	-84.263	2017	CA07_21	CA07_21		M
171	Canada	CA07	Denwood - Ontario	46.5087	-84.263	2017	CA07_22	CA07_22		M
172	Canada	CA07	Denwood - Ontario	46.5087	-84.263	2017	CA07_23	CA07_23		M
173	Canada	CA07	Denwood - Ontario	46.5087	-84.263	2017	CA07_24	CA07_24		M
174	Canada	CA07	Denwood - Ontario	46.5087	-84.263	2017	CA07_25	CA07_25		M
175	Canada	CA07	Denwood - Ontario	46.5087	-84.263	2017	CA07_26	CA07_26		M
176	Canada	CA07	Denwood - Ontario	46.5087	-84.263	2017	CA07_27	CA07_27		M
177	Canada	CA07	Denwood - Ontario	46.5087	-84.263	2017	CA07_28	CA07_28		M
178	Canada	CA07	Denwood - Ontario	46.5087	-84.263	2017	CA07_29	CA07_29		M
179	Canada	CA07	Denwood - Ontario	46.5087	-84.263	2017	CA07_30	CA07_30		M
180	Canada	CA07	Denwood - Ontario	46.5087	-84.263	2017	CA07_67	CA07_67		M
181	Canada	CA13	Gagetown - New Brunswick	45.7516	-66.1865	2017	CA13_01	CA13_01		M
182	Canada	CA13	Gagetown - New Brunswick	45.7516	-66.1865	2017	CA13_02	CA13_02		M
183	Canada	CA13	Gagetown - New Brunswick	45.7516	-66.1865	2017	CA13_03	CA13_03		M
184	Canada	CA13	Gagetown - New Brunswick	45.7516	-66.1865	2017	CA13_04	CA13_04		M
185	Canada	CA13	Gagetown - New Brunswick	45.7516	-66.1865	2017	CA13_05	CA13_05		M
186	Canada	CA13	Gagetown - New Brunswick	45.7516	-66.1865	2017	CA13_06	CA13_06		M
187	Canada	CA13	Gagetown - New Brunswick	45.7516	-66.1865	2017	CA13_07	CA13_07		M
188	Canada	CA13	Gagetown - New Brunswick	45.7516	-66.1865	2017	CA13_08	CA13_08		M
189	Canada	CA13	Gagetown - New Brunswick	45.7516	-66.1865	2017	CA13_09	CA13_09		M
190	Canada	CA13	Gagetown - New Brunswick	45.7516	-66.1865	2017	CA13_10	CA13_10		M
191	Canada	CA13	Gagetown - New Brunswick	45.7516	-66.1865	2017	CA13_11	CA13_11		M
192	Canada	CA13	Gagetown - New Brunswick	45.7516	-66.1865	2017	CA13_12	CA13_12		M
193	Canada	CA13	Gagetown - New Brunswick	45.7516	-66.1865	2017	CA13_13	CA13_13		M
194	Canada	CA13	Gagetown - New Brunswick	45.7516	-66.1865	2017	CA13_14	CA13_14		M
195	Canada	CA13	Gagetown - New Brunswick	45.7516	-66.1865	2017	CA13_15	CA13_15		M
196	Canada	CA13	Gagetown - New Brunswick	45.7516	-66.1865	2017	CA13_16	CA13_16		M
197	Canada	CA13	Gagetown - New Brunswick	45.7516	-66.1865	2017	CA13_17	CA13_17		M
198	Canada	CA13	Gagetown - New Brunswick	45.7516	-66.1865	2017	CA13_18	CA13_18		M
199	Canada	CA13	Gagetown - New Brunswick	45.7516	-66.1865	2017	CA13_19	CA13_19		M
200	Canada	CA13	Gagetown - New Brunswick	45.7516	-66.1865	2017	CA13_20	CA13_20		M
201	Canada	CA13	Gagetown - New Brunswick	45.7516	-66.1865	2017	CA13_21	CA13_21		M
202	Canada	CA13	Gagetown - New Brunswick	45.7516	-66.1865	2017	CA13_22	CA13_22		M
203	Canada	CA13	Gagetown - New Brunswick	45.7516	-66.1865	2017	CA13_23	CA13_23		M
204	Canada	CA13	Gagetown - New Brunswick	45.7516	-66.1865	2017	CA13_24	CA13_24		M
205	Canada	CA13	Gagetown - New Brunswick	45.7516	-66.1865	2017	CA13_25	CA13_25		M
206	Canada	CA13	Gagetown - New Brunswick	45.7516	-66.1865	2017	CA13_26	CA13_26		M
207	Canada	CA13	Gagetown - New Brunswick	45.7516	-66.1865	2017	CA13_27	CA13_27		M
208	Canada	CA13	Gagetown - New Brunswick	45.7516	-66.1865	2017	CA13_28	CA13_28		M
209	Canada	CA13	Gagetown - New Brunswick	45.7516	-66.1865	2017	CA13_29	CA13_29		M
210	Canada	CA13	Gagetown - New Brunswick	45.7516	-66.1865	2017	CA13_30	CA13_30		M
211	Canada	CA17	Saint Nicolas - Québec	46.6785	-71.355	2017	CA17_01	CA17_01		M
212	Canada	CA17	Saint Nicolas - Québec	46.6785	-71.355	2017	CA17_02	CA17_02		M
213	Canada	CA17	Saint Nicolas - Québec	46.6785	-71.355	2017	CA17_03	CA17_03		M
214	Canada	CA17	Saint Nicolas - Québec	46.6785	-71.355	2017	CA17_04	CA17_04		M
215	Canada	CA17	Saint Nicolas - Québec	46.6785	-71.355	2017	CA17_05	CA17_05		M
216	Canada	CA17	Saint Nicolas - Québec	46.6785	-71.355	2017	CA17_11	CA17_11		M
217	Canada	CA17	Saint Nicolas - Québec	46.6785	-71.355	2017	CA17_12	CA17_12		M
218	Canada	CA17	Saint Nicolas - Québec	46.6785	-71.355	2017	CA17_13	CA17_13		M
219	Canada	CA17	Saint Nicolas - Québec	46.6785	-71.355	2017	CA17_14	CA17_14		M
220	Canada	CA17	Saint Nicolas - Québec	46.6785	-71.355	2017	CA17_15	CA17_15		M
221	Canada	CA17	Saint Nicolas - Québec	46.6785	-71.355	2017	CA17_21	CA17_21		M
222	Canada	CA17	Saint Nicolas - Québec	46.6785	-71.355	2017	CA17_22	CA17_22		M
223	Canada	CA17	Saint Nicolas - Québec	46.6785	-71.355	2017	CA17_23	CA17_23		M
224	Canada	CA17	Saint Nicolas - Québec	46.6785	-71.355	2017	CA17_24	CA17_24		M
225	Canada	CA17	Saint Nicolas - Québec	46.6785	-71.355	2017	CA17_25	CA17_25		M
226	Canada	CA17	Saint Nicolas - Québec	46.6785	-71.355	2017	CA17_26	CA17_26		M
227	Canada	CA17	Saint Nicolas - Québec	46.6785	-71.355	2017	CA17_27	CA17_27		M
228	Canada	CA17	Saint Nicolas - Québec	46.6785	-71.355	2017	CA17_28	CA17_28		M
229	Canada	CA17	Saint Nicolas - Québec	46.6785	-71.355	2017	CA17_29	CA17_29		M
230	Canada	CA17	Saint Nicolas - Québec	46.6785	-71.355	2017	CA17_30	CA17_30		M
231	Canada	CA17	Saint Nicolas - Québec	46.6785	-71.355	2017	CA17_41	CA17_41		M
232	Canada	CA17	Saint Nicolas - Québec	46.6785	-71.355	2017	CA17_42	CA17_42		M
233	Canada	CA17	Saint Nicolas - Québec	46.6785	-71.355	2017	CA17_43	CA17_43		M
234	Canada	CA17	Saint Nicolas - Québec	46.6785	-71.355	2017	CA17_44	CA17_44		M
235	Canada	CA17	Saint Nicolas - Québec	46.6785	-71.355	2017	CA17_45	CA17_45		M
236	Canada	CA17	Saint Nicolas - Québec	46.6785	-71.355	2017	CA17_51	CA17_51		M
237	Canada	CA17	Saint Nicolas - Québec	46.6785	-71.355	2017	CA17_52	CA17_52		M
238	Canada	CA17	Saint Nicolas - Québec	46.6785	-71.355	2017	CA17_53	CA17_53		M
239	Canada	CA17	Saint Nicolas - Québec	46.6785	-71.355	2017	CA17_54	CA17_54		M
240	Canada	CA17	Saint Nicolas - Québec	46.6785	-71.355	2017	CA17_55	CA17_55		M
241	Canada	CA38	Kejimkujik - Nova Scotia	44.385	-65.2041	2017	CA38_01	CA38_01		M
242	Canada	CA38	Kejimkujik - Nova Scotia	44.385	-65.2041	2017	CA38_02	CA38_02		M
243	Canada	CA38	Kejimkujik - Nova Scotia	44.385	-65.2041	2017	CA38_03	CA38_03		M
244	Canada	CA38	Kejimkujik - Nova Scotia	44.385	-65.2041	2017	CA38_04	CA38_04		M
245	Canada	CA38	Kejimkujik - Nova Scotia	44.385	-65.2041	2017	CA38_05	CA38_05		M
246	Canada	CA38	Kejimkujik - Nova Scotia	44.385	-65.2041	2017	CA38_06	CA38_06		M
247	Canada	CA38	Kejimkujik - Nova Scotia	44.385	-65.2041	2017	CA38_07	CA38_07		M
248	Canada	CA38	Kejimkujik - Nova Scotia	44.385	-65.2041	2017	CA38_08	CA38_08		M
249	Canada	CA38	Kejimkujik - Nova Scotia	44.385	-65.2041	2017	CA38_09	CA38_09		M
250	Canada	CA38	Kejimkujik - Nova Scotia	44.385	-65.2041	2017	CA38_10	CA38_10		M
251	Canada	CA38	Kejimkujik - Nova Scotia	44.385	-65.2041	2017	CA38_11	CA38_11		M
252	Canada	CA38	Kejimkujik - Nova Scotia	44.385	-65.2041	2017	CA38_12	CA38_12		M
253	Canada	CA38	Kejimkujik - Nova Scotia	44.385	-65.2041	2017	CA38_13	CA38_13		M
254	Canada	CA38	Kejimkujik - Nova Scotia	44.385	-65.2041	2017	CA38_14	CA38_14		M
255	Canada	CA38	Kejimkujik - Nova Scotia	44.385	-65.2041	2017	CA38_15	CA38_15		M
256	Canada	CA38	Kejimkujik - Nova Scotia	44.385	-65.2041	2017	CA38_16	CA38_16		M
257	Canada	CA38	Kejimkujik - Nova Scotia	44.385	-65.2041	2017	CA38_17	CA38_17		M
258	Canada	CA38	Kejimkujik - Nova Scotia	44.385	-65.2041	2017	CA38_18	CA38_18		M
259	Canada	CA38	Kejimkujik - Nova Scotia	44.385	-65.2041	2017	CA38_19	CA38_19		M
260	Canada	CA38	Kejimkujik - Nova Scotia	44.385	-65.2041	2017	CA38_20	CA38_20		M
261	Canada	CA38	Kejimkujik - Nova Scotia	44.385	-65.2041	2017	CA38_21	CA38_21		M
262	Canada	CA38	Kejimkujik - Nova Scotia	44.385	-65.2041	2017	CA38_22	CA38_22		M
263	Canada	CA38	Kejimkujik - Nova Scotia	44.385	-65.2041	2017	CA38_23	CA38_23		M
264	Canada	CA38	Kejimkujik - Nova Scotia	44.385	-65.2041	2017	CA38_24	CA38_24		M
265	Canada	CA38	Kejimkujik - Nova Scotia	44.385	-65.2041	2017	CA38_25	CA38_25		M
266	Canada	CA38	Kejimkujik - Nova Scotia	44.385	-65.2041	2017	CA38_26	CA38_26		M
267	Canada	CA38	Kejimkujik - Nova Scotia	44.385	-65.2041	2017	CA38_27	CA38_27		M
268	Canada	CA38	Kejimkujik - Nova Scotia	44.385	-65.2041	2017	CA38_28	CA38_28		M
269	Canada	CA38	Kejimkujik - Nova Scotia	44.385	-65.2041	2017	CA38_29	CA38_29		M
270	Canada	CA38	Kejimkujik - Nova Scotia	44.385	-65.2041	2017	CA38_30	CA38_30		M
271	China	CN08	Liu'an - Anhui province	31.736	116.52	2013	CN08_01	CH118_01	CH118.01	M
272	China	CN08	Liu'an - Anhui province	31.736	116.52	2013	CN08_02	CH118_02	CH118.02	M
273	China	CN08	Liu'an - Anhui province	31.736	116.52	2013	CN08_03	CH118_03	CH118.03	M
274	China	CN08	Liu'an - Anhui province	31.736	116.52	2013	CN08_04	CH118_04	CH118.04	M
275	China	CN08	Liu'an - Anhui province	31.736	116.52	2013	CN08_05	CH118_05	CH118.05	M
276	China	CN08	Liu'an - Anhui province	31.736	116.52	2013	CN08_06	CH118_06	CH118.06	M
277	China	CN08	Liu'an - Anhui province	31.736	116.52	2013	CN08_07	CH118_07	CH118.07	M
278	China	CN08	Liu'an - Anhui province	31.736	116.52	2013	CN08_08	CH118_08	CH118.08	M
279	China	CN08	Liu'an - Anhui province	31.736	116.52	2013	CN08_09	CH118_09	CH118.09	M
280	China	CN08	Liu'an - Anhui province	31.736	116.52	2013	CN08_10	CH118_10	CH118.10	M
281	China	CN09	Tengzhou - Shandong province	35.0833	117.15	2013	CN09_01	CH123_01	CH123.01	M
282	China	CN09	Tengzhou - Shandong province	35.0833	117.15	2013	CN09_02	CH123_02	CH123.02	M
283	China	CN09	Tengzhou - Shandong province	35.0833	117.15	2013	CN09_03	CH123_03	CH123.03	M
284	China	CN09	Tengzhou - Shandong province	35.0833	117.15	2013	CN09_04	CH123_04	CH123.04	M
285	China	CN09	Tengzhou - Shandong province	35.0833	117.15	2013	CN09_05	CH123_05	CH123.05	M
286	China	CN09	Tengzhou - Shandong province	35.0833	117.15	2013	CN09_06	CH123_06	CH123.06	M
287	China	CN09	Tengzhou - Shandong province	35.0833	117.15	2013	CN09_07	CH123_07	CH 123.07	M
288	China	CN09	Tengzhou - Shandong province	35.0833	117.15	2013	CN09_08	CH123_08	CH123.08	M
289	China	CN09	Tengzhou - Shandong province	35.0833	117.15	2013	CN09_09	CH123_09	CH123.09	M
290	China	CN09	Tengzhou - Shandong province	35.0833	117.15	2013	CN09_10	CH123_10	CH123.10	M
291	China	CN10	Liauyuan - Jilin province	42.8833	125.15	2013	CN10_01	CH130_01	CH130.01	M
292	China	CN10	Liauyuan - Jilin province	42.8833	125.15	2013	CN10_02	CH130_02	CH130.02	M
293	China	CN10	Liauyuan - Jilin province	42.8833	125.15	2013	CN10_03	CH130_03	CH130.03	M
294	China	CN10	Liauyuan - Jilin province	42.8833	125.15	2013	CN10_04	CH130_04	CH130.04	M
295	China	CN10	Liauyuan - Jilin province	42.8833	125.15	2013	CN10_05	CH130_05	CH130.05	M
296	China	CN10	Liauyuan - Jilin province	42.8833	125.15	2013	CN10_06	CH130_06	CH130.06	M
297	China	CN10	Liauyuan - Jilin province	42.8833	125.15	2013	CN10_07	CH130_07	CH130.07	M
298	China	CN10	Liauyuan - Jilin province	42.8833	125.15	2013	CN10_08	CH130_08	CH130.08	M
299	China	CN10	Liauyuan - Jilin province	42.8833	125.15	2013	CN10_09	CH130_09	CH130.09	M
300	China	CN10	Liauyuan - Jilin province	42.8833	125.15	2013	CN10_10	CH130_10	CH130.10	M
301	China	CN01	Songshan - Beijing	40.4968	115.85	2017	CN01_01	CN01_01		M
302	China	CN01	Songshan - Beijing	40.4968	115.85	2017	CN01_02	CN01_02		M
303	China	CN01	Songshan - Beijing	40.4968	115.85	2017	CN01_03	CN01_03		M
304	China	CN01	Songshan - Beijing	40.4968	115.85	2017	CN01_04	CN01_04		M
305	China	CN01	Songshan - Beijing	40.4968	115.85	2017	CN01_05	CN01_05		M
306	China	CN01	Songshan - Beijing	40.4968	115.85	2017	CN01_06	CN01_06		M
307	China	CN01	Songshan - Beijing	40.4968	115.85	2017	CN01_07	CN01_07		M
308	China	CN01	Songshan - Beijing	40.4968	115.85	2017	CN01_08	CN01_08		M
309	China	CN01	Songshan - Beijing	40.4968	115.85	2017	CN01_09	CN01_09		M
310	China	CN01	Songshan - Beijing	40.4968	115.85	2017	CN01_10	CN01_10		M
311	China	CN01	Songshan - Beijing	40.4968	115.85	2017	CN01_11	CN01_11		M
312	China	CN01	Songshan - Beijing	40.4968	115.85	2017	CN01_12	CN01_12		M
313	China	CN01	Songshan - Beijing	40.4968	115.85	2017	CN01_13	CN01_13		M
314	China	CN01	Songshan - Beijing	40.4968	115.85	2017	CN01_14	CN01_14		M
315	China	CN01	Songshan - Beijing	40.4968	115.85	2017	CN01_15	CN01_15		M
316	China	CN01	Songshan - Beijing	40.4968	115.85	2017	CN01_16	CN01_16		M
317	China	CN01	Songshan - Beijing	40.4968	115.85	2017	CN01_17	CN01_17		M
318	China	CN01	Songshan - Beijing	40.4968	115.85	2017	CN01_18	CN01_18		M
319	China	CN01	Songshan - Beijing	40.4968	115.85	2017	CN01_19	CN01_19		M
320	China	CN01	Songshan - Beijing	40.4968	115.85	2017	CN01_20	CN01_20		M
321	China	CN01	Songshan - Beijing	40.4968	115.85	2017	CN01_21	CN01_21		M
322	China	CN01	Songshan - Beijing	40.4968	115.85	2017	CN01_22	CN01_22		M
323	China	CN01	Songshan - Beijing	40.4968	115.85	2017	CN01_23	CN01_23		M
324	China	CN01	Songshan - Beijing	40.4968	115.85	2017	CN01_24	CN01_24		M
325	China	CN01	Songshan - Beijing	40.4968	115.85	2017	CN01_25	CN01_25		M
326	China	CN01	Songshan - Beijing	40.4968	115.85	2017	CN01_26	CN01_26		M
327	China	CN01	Songshan - Beijing	40.4968	115.85	2017	CN01_27	CN01_27		M
328	China	CN01	Songshan - Beijing	40.4968	115.85	2017	CN01_28	CN01_28		M
329	China	CN01	Songshan - Beijing	40.4968	115.85	2017	CN01_29	CN01_29		M
330	China	CN01	Songshan - Beijing	40.4968	115.85	2017	CN01_30	CN01_30		M
331	China	CN02	Zhanjiakou - Hebei	40.9031	115.748	2017	CN02_01	CN02_01		M
332	China	CN02	Zhanjiakou - Hebei	40.9031	115.748	2017	CN02_02	CN02_02		M
333	China	CN02	Zhanjiakou - Hebei	40.9031	115.748	2017	CN02_03	CN02_03		M
334	China	CN02	Zhanjiakou - Hebei	40.9031	115.748	2017	CN02_04	CN02_04		M
335	China	CN02	Zhanjiakou - Hebei	40.9031	115.748	2017	CN02_05	CN02_05		M
336	China	CN02	Zhanjiakou - Hebei	40.9031	115.748	2017	CN02_06	CN02_06		M
337	China	CN02	Zhanjiakou - Hebei	40.9031	115.748	2017	CN02_07	CN02_07		M
338	China	CN02	Zhanjiakou - Hebei	40.9031	115.748	2017	CN02_08	CN02_08		M
339	China	CN02	Zhanjiakou - Hebei	40.9031	115.748	2017	CN02_09	CN02_09		M
340	China	CN02	Zhanjiakou - Hebei	40.9031	115.748	2017	CN02_10	CN02_10		M
341	China	CN02	Zhanjiakou - Hebei	40.9031	115.748	2017	CN02_11	CN02_11		M
342	China	CN02	Zhanjiakou - Hebei	40.9031	115.748	2017	CN02_12	CN02_12		M
343	China	CN02	Zhanjiakou - Hebei	40.9031	115.748	2017	CN02_13	CN02_13		M
344	China	CN02	Zhanjiakou - Hebei	40.9031	115.748	2017	CN02_14	CN02_14		M
345	China	CN02	Zhanjiakou - Hebei	40.9031	115.748	2017	CN02_15	CN02_15		M
346	China	CN02	Zhanjiakou - Hebei	40.9031	115.748	2017	CN02_16	CN02_16		M
347	China	CN02	Zhanjiakou - Hebei	40.9031	115.748	2017	CN02_17	CN02_17		M
348	China	CN02	Zhanjiakou - Hebei	40.9031	115.748	2017	CN02_18	CN02_18		M
349	China	CN02	Zhanjiakou - Hebei	40.9031	115.748	2017	CN02_19	CN02_19		M
350	China	CN02	Zhanjiakou - Hebei	40.9031	115.748	2017	CN02_20	CN02_20		M
351	China	CN02	Zhanjiakou - Hebei	40.9031	115.748	2017	CN02_21	CN02_21		M
352	China	CN02	Zhanjiakou - Hebei	40.9031	115.748	2017	CN02_22	CN02_22		M
353	China	CN02	Zhanjiakou - Hebei	40.9031	115.748	2017	CN02_23	CN02_23		M
354	China	CN02	Zhanjiakou - Hebei	40.9031	115.748	2017	CN02_24	CN02_24		M
355	China	CN02	Zhanjiakou - Hebei	40.9031	115.748	2017	CN02_25	CN02_25		M
356	China	CN02	Zhanjiakou - Hebei	40.9031	115.748	2017	CN02_26	CN02_26		M
357	China	CN02	Zhanjiakou - Hebei	40.9031	115.748	2017	CN02_27	CN02_27		M
358	China	CN02	Zhanjiakou - Hebei	40.9031	115.748	2017	CN02_28	CN02_28		M
359	China	CN02	Zhanjiakou - Hebei	40.9031	115.748	2017	CN02_29	CN02_29		M
360	China	CN02	Zhanjiakou - Hebei	40.9031	115.748	2017	CN02_30	CN02_30		M
361	China	CN03	Wafangdian - Liaoning	39.7862	122.067	2017	CN03_01	CN03_01		M
362	China	CN03	Wafangdian - Liaoning	39.7862	122.067	2017	CN03_02	CN03_02		M
363	China	CN03	Wafangdian - Liaoning	39.7862	122.067	2017	CN03_03	CN03_03		M
364	China	CN03	Wafangdian - Liaoning	39.7862	122.067	2017	CN03_04	CN03_04		M
365	China	CN03	Wafangdian - Liaoning	39.7862	122.067	2017	CN03_05	CN03_05		M
366	China	CN03	Wafangdian - Liaoning	39.7862	122.067	2017	CN03_06	CN03_06		M
367	China	CN03	Wafangdian - Liaoning	39.7862	122.067	2017	CN03_07	CN03_07		M
368	China	CN03	Wafangdian - Liaoning	39.7862	122.067	2017	CN03_08	CN03_08		M
369	China	CN03	Wafangdian - Liaoning	39.7862	122.067	2017	CN03_09	CN03_09		M
370	China	CN03	Wafangdian - Liaoning	39.7862	122.067	2017	CN03_10	CN03_10		M
371	China	CN03	Wafangdian - Liaoning	39.7862	122.067	2017	CN03_11	CN03_11		M
372	China	CN03	Wafangdian - Liaoning	39.7862	122.067	2017	CN03_12	CN03_12		M
373	China	CN03	Wafangdian - Liaoning	39.7862	122.067	2017	CN03_13	CN03_13		M
374	China	CN03	Wafangdian - Liaoning	39.7862	122.067	2017	CN03_14	CN03_14		M
375	China	CN03	Wafangdian - Liaoning	39.7862	122.067	2017	CN03_15	CN03_15		M
376	China	CN04	Hegang - Heilongjiang	47.9089	130.875	2017	CN04_01	CN04_01		M
377	China	CN04	Hegang - Heilongjiang	47.9089	130.875	2017	CN04_02	CN04_02		M
378	China	CN04	Hegang - Heilongjiang	47.9089	130.875	2017	CN04_03	CN04_03		M
379	China	CN04	Hegang - Heilongjiang	47.9089	130.875	2017	CN04_04	CN04_04		M
380	China	CN04	Hegang - Heilongjiang	47.9089	130.875	2017	CN04_05	CN04_05		M
381	China	CN04	Hegang - Heilongjiang	47.9089	130.875	2017	CN04_06	CN04_06		M
382	China	CN04	Hegang - Heilongjiang	47.9089	130.875	2017	CN04_07	CN04_07		M
383	China	CN04	Hegang - Heilongjiang	47.9089	130.875	2017	CN04_08	CN04_08		M
384	China	CN04	Hegang - Heilongjiang	47.9089	130.875	2017	CN04_09	CN04_09		M
385	China	CN04	Hegang - Heilongjiang	47.9089	130.875	2017	CN04_10	CN04_10		M
386	China	CN04	Hegang - Heilongjiang	47.9089	130.875	2017	CN04_11	CN04_11		M
387	China	CN04	Hegang - Heilongjiang	47.9089	130.875	2017	CN04_12	CN04_12		M
388	China	CN04	Hegang - Heilongjiang	47.9089	130.875	2017	CN04_13	CN04_13		M
389	China	CN04	Hegang - Heilongjiang	47.9089	130.875	2017	CN04_14	CN04_14		M
390	China	CN04	Hegang - Heilongjiang	47.9089	130.875	2017	CN04_15	CN04_15		M
391	China	CN04	Hegang - Heilongjiang	47.9089	130.875	2017	CN04_16	CN04_16		M
392	China	CN04	Hegang - Heilongjiang	47.9089	130.875	2017	CN04_17	CN04_17		M
393	China	CN04	Hegang - Heilongjiang	47.9089	130.875	2017	CN04_18	CN04_18		M
394	China	CN04	Hegang - Heilongjiang	47.9089	130.875	2017	CN04_19	CN04_19		M
395	China	CN04	Hegang - Heilongjiang	47.9089	130.875	2017	CN04_20	CN04_20		M
396	China	CN04	Hegang - Heilongjiang	47.9089	130.875	2017	CN04_21	CN04_21		M
397	China	CN04	Hegang - Heilongjiang	47.9089	130.875	2017	CN04_22	CN04_22		M
398	China	CN04	Hegang - Heilongjiang	47.9089	130.875	2017	CN04_23	CN04_23		M
399	China	CN04	Hegang - Heilongjiang	47.9089	130.875	2017	CN04_24	CN04_24		M
400	China	CN04	Hegang - Heilongjiang	47.9089	130.875	2017	CN04_25	CN04_25		M
401	China	CN04	Hegang - Heilongjiang	47.9089	130.875	2017	CN04_26	CN04_26		M
402	China	CN04	Hegang - Heilongjiang	47.9089	130.875	2017	CN04_27	CN04_27		M
403	China	CN04	Hegang - Heilongjiang	47.9089	130.875	2017	CN04_28	CN04_28		M
404	China	CN04	Hegang - Heilongjiang	47.9089	130.875	2017	CN04_29	CN04_29		M
405	China	CN04	Hegang - Heilongjiang	47.9089	130.875	2017	CN04_30	CN04_30		M
406	China	CN05	Tongliao - Inner Mongolia	43.1019	123.484	2017	CN05_01	CN05_01		M
407	China	CN05	Tongliao - Inner Mongolia	43.1019	123.484	2017	CN05_02	CN05_02		M
408	China	CN05	Tongliao - Inner Mongolia	43.1019	123.484	2017	CN05_03	CN05_03		M
409	China	CN05	Tongliao - Inner Mongolia	43.1019	123.484	2017	CN05_04	CN05_04		M
410	China	CN05	Tongliao - Inner Mongolia	43.1019	123.484	2017	CN05_05	CN05_05		M
411	China	CN05	Tongliao - Inner Mongolia	43.1019	123.484	2017	CN05_06	CN05_06		M
412	China	CN05	Tongliao - Inner Mongolia	43.1019	123.484	2017	CN05_07	CN05_07		M
413	China	CN05	Tongliao - Inner Mongolia	43.1019	123.484	2017	CN05_08	CN05_08		M
414	China	CN05	Tongliao - Inner Mongolia	43.1019	123.484	2017	CN05_09	CN05_09		M
415	China	CN05	Tongliao - Inner Mongolia	43.1019	123.484	2017	CN05_10	CN05_10		M
416	China	CN05	Tongliao - Inner Mongolia	43.1019	123.484	2017	CN05_11	CN05_11		M
417	China	CN05	Tongliao - Inner Mongolia	43.1019	123.484	2017	CN05_12	CN05_12		M
418	China	CN05	Tongliao - Inner Mongolia	43.1019	123.484	2017	CN05_13	CN05_13		M
419	China	CN05	Tongliao - Inner Mongolia	43.1019	123.484	2017	CN05_14	CN05_14		M
420	China	CN05	Tongliao - Inner Mongolia	43.1019	123.484	2017	CN05_15	CN05_15		M
421	China	CN05	Tongliao - Inner Mongolia	43.1019	123.484	2017	CN05_16	CN05_16		M
422	China	CN05	Tongliao - Inner Mongolia	43.1019	123.484	2017	CN05_17	CN05_17		M
423	China	CN05	Tongliao - Inner Mongolia	43.1019	123.484	2017	CN05_18	CN05_18		M
424	China	CN05	Tongliao - Inner Mongolia	43.1019	123.484	2017	CN05_19	CN05_19		M
425	China	CN05	Tongliao - Inner Mongolia	43.1019	123.484	2017	CN05_20	CN05_20		M
426	China	CN05	Tongliao - Inner Mongolia	43.1019	123.484	2017	CN05_21	CN05_21		M
427	China	CN05	Tongliao - Inner Mongolia	43.1019	123.484	2017	CN05_22	CN05_22		M
428	China	CN05	Tongliao - Inner Mongolia	43.1019	123.484	2017	CN05_23	CN05_23		M
429	China	CN05	Tongliao - Inner Mongolia	43.1019	123.484	2017	CN05_24	CN05_24		M
430	China	CN05	Tongliao - Inner Mongolia	43.1019	123.484	2017	CN05_25	CN05_25		M
431	China	CN05	Tongliao - Inner Mongolia	43.1019	123.484	2017	CN05_26	CN05_26		M
432	China	CN05	Tongliao - Inner Mongolia	43.1019	123.484	2017	CN05_27	CN05_27		M
433	China	CN05	Tongliao - Inner Mongolia	43.1019	123.484	2017	CN05_28	CN05_28		M
434	China	CN05	Tongliao - Inner Mongolia	43.1019	123.484	2017	CN05_29	CN05_29		M
435	China	CN05	Tongliao - Inner Mongolia	43.1019	123.484	2017	CN05_30	CN05_30		M
436	China	CN06	Altay - Xinjiang	47.9733	88.2008	2017	CN06_01	CN06_01		M
437	China	CN06	Altay - Xinjiang	47.9733	88.2008	2017	CN06_02	CN06_02		M
438	China	CN06	Altay - Xinjiang	47.9733	88.2008	2017	CN06_03	CN06_03		M
439	China	CN06	Altay - Xinjiang	47.9733	88.2008	2017	CN06_04	CN06_04		M
440	China	CN06	Altay - Xinjiang	47.9733	88.2008	2017	CN06_05	CN06_05		M
441	China	CN07	Jinzhong - Shanxi	35.3199	111.524	2017	CN07_01	CN07_01		M
442	China	CN07	Jinzhong - Shanxi	35.3199	111.524	2017	CN07_02	CN07_02		M
443	China	CN07	Jinzhong - Shanxi	35.3199	111.524	2017	CN07_03	CN07_03		M
444	China	CN07	Jinzhong - Shanxi	35.3199	111.524	2017	CN07_04	CN07_04		M
445	China	CN07	Jinzhong - Shanxi	35.3199	111.524	2017	CN07_05	CN07_05		M
446	Germany	DE01	Eberswalde - Brandenburg	52.8245	13.8093	2017	DE01_01	DE01_01		M
447	Germany	DE01	Eberswalde - Brandenburg	52.8245	13.8093	2017	DE01_02	DE01_02		M
448	Germany	DE01	Eberswalde - Brandenburg	52.8245	13.8093	2017	DE01_03	DE01_03		M
449	Germany	DE01	Eberswalde - Brandenburg	52.8245	13.8093	2017	DE01_04	DE01_04		M
450	Germany	DE01	Eberswalde - Brandenburg	52.8245	13.8093	2017	DE01_05	DE01_05		M
451	Germany	DE01	Eberswalde - Brandenburg	52.8245	13.8093	2017	DE01_06	DE01_06		M
452	Germany	DE01	Eberswalde - Brandenburg	52.8245	13.8093	2017	DE01_07	DE01_07		M
453	Germany	DE01	Eberswalde - Brandenburg	52.8245	13.8093	2017	DE01_08	DE01_08		M
454	Germany	DE01	Eberswalde - Brandenburg	52.8245	13.8093	2017	DE01_09	DE01_09		M
455	Germany	DE01	Eberswalde - Brandenburg	52.8245	13.8093	2017	DE01_10	DE01_10		M
456	Germany	DE01	Eberswalde - Brandenburg	52.8245	13.8093	2017	DE01_11	DE01_11		M
457	Germany	DE01	Eberswalde - Brandenburg	52.8245	13.8093	2017	DE01_12	DE01_12		M
458	Germany	DE01	Eberswalde - Brandenburg	52.8245	13.8093	2017	DE01_13	DE01_13		M
459	Germany	DE01	Eberswalde - Brandenburg	52.8245	13.8093	2017	DE01_14	DE01_14		M
460	Germany	DE01	Eberswalde - Brandenburg	52.8245	13.8093	2017	DE01_15	DE01_15		M
461	Germany	DE01	Eberswalde - Brandenburg	52.8245	13.8093	2017	DE01_16	DE01_16		M
462	Germany	DE01	Eberswalde - Brandenburg	52.8245	13.8093	2017	DE01_17	DE01_17		M
463	Germany	DE01	Eberswalde - Brandenburg	52.8245	13.8093	2017	DE01_18	DE01_18		M
464	Algeria	DZ02	Chréa - Blida	36.4343	2.88891	2017	DZ02_01	DZ02_01		M
465	Algeria	DZ02	Chréa - Blida	36.4343	2.88891	2017	DZ02_02	DZ02_02		M
466	Algeria	DZ02	Chréa - Blida	36.4343	2.88891	2017	DZ02_03	DZ02_03		M
467	Algeria	DZ02	Chréa - Blida	36.4343	2.88891	2017	DZ02_04	DZ02_04		M
468	Algeria	DZ02	Chréa - Blida	36.4343	2.88891	2017	DZ02_05	DZ02_05		M
469	Algeria	DZ02	Chréa - Blida	36.4343	2.88891	2017	DZ02_06	DZ02_06		M
470	Algeria	DZ02	Chréa - Blida	36.4343	2.88891	2017	DZ02_07	DZ02_07		M
471	Algeria	DZ02	Chréa - Blida	36.4343	2.88891	2017	DZ02_08	DZ02_08		M
472	Algeria	DZ02	Chréa - Blida	36.4343	2.88891	2017	DZ02_09	DZ02_09		M
473	Algeria	DZ02	Chréa - Blida	36.4343	2.88891	2017	DZ02_10	DZ02_10		M
474	Algeria	DZ02	Chréa - Blida	36.4343	2.88891	2017	DZ02_11	DZ02_11		M
475	Algeria	DZ02	Chréa - Blida	36.4343	2.88891	2017	DZ02_12	DZ02_12		M
476	Algeria	DZ02	Chréa - Blida	36.4343	2.88891	2017	DZ02_13	DZ02_13		M
477	Algeria	DZ02	Chréa - Blida	36.4343	2.88891	2017	DZ02_14	DZ02_14		M
478	Algeria	DZ02	Chréa - Blida	36.4343	2.88891	2017	DZ02_15	DZ02_15		M
479	Algeria	DZ02	Chréa - Blida	36.4343	2.88891	2017	DZ02_16	DZ02_16		M
480	Algeria	DZ02	Chréa - Blida	36.4343	2.88891	2017	DZ02_17	DZ02_17		M
481	Algeria	DZ02	Chréa - Blida	36.4343	2.88891	2017	DZ02_18	DZ02_18		M
482	Algeria	DZ02	Chréa - Blida	36.4343	2.88891	2017	DZ02_19	DZ02_19		M
483	Algeria	DZ02	Chréa - Blida	36.4343	2.88891	2017	DZ02_20	DZ02_20		M
484	Algeria	DZ03	Seraidi - Annaba	36.7529	7.75554	2017	DZ03_01	DZ03_01		M
485	Algeria	DZ03	Seraidi - Annaba	36.7529	7.75554	2017	DZ03_02	DZ03_02		M
486	Algeria	DZ03	Seraidi - Annaba	36.7529	7.75554	2017	DZ03_03	DZ03_03		M
487	Algeria	DZ03	Seraidi - Annaba	36.7529	7.75554	2017	DZ03_04	DZ03_04		M
488	Algeria	DZ03	Seraidi - Annaba	36.7529	7.75554	2017	DZ03_05	DZ03_05		M
489	Algeria	DZ03	Seraidi - Annaba	36.7529	7.75554	2017	DZ03_06	DZ03_06		M
490	Algeria	DZ03	Seraidi - Annaba	36.7529	7.75554	2017	DZ03_07	DZ03_07		M
491	Algeria	DZ03	Seraidi - Annaba	36.7529	7.75554	2017	DZ03_08	DZ03_08		M
492	Algeria	DZ03	Seraidi - Annaba	36.7529	7.75554	2017	DZ03_09	DZ03_09		M
493	Algeria	DZ03	Seraidi - Annaba	36.7529	7.75554	2017	DZ03_10	DZ03_10		M
494	Algeria	DZ03	Seraidi - Annaba	36.7529	7.75554	2017	DZ03_11	DZ03_11		M
495	Algeria	DZ03	Seraidi - Annaba	36.7529	7.75554	2017	DZ03_12	DZ03_12		M
496	Algeria	DZ03	Seraidi - Annaba	36.7529	7.75554	2017	DZ03_13	DZ03_13		M
497	Algeria	DZ03	Seraidi - Annaba	36.7529	7.75554	2017	DZ03_14	DZ03_14		M
498	Algeria	DZ03	Seraidi - Annaba	36.7529	7.75554	2017	DZ03_15	DZ03_15		M
499	Algeria	DZ03	Seraidi - Annaba	36.7529	7.75554	2017	DZ03_16	DZ03_16		M
500	Algeria	DZ03	Seraidi - Annaba	36.7529	7.75554	2017	DZ03_17	DZ03_17		M
501	Algeria	DZ03	Seraidi - Annaba	36.7529	7.75554	2017	DZ03_18	DZ03_18		M
502	Algeria	DZ03	Seraidi - Annaba	36.7529	7.75554	2017	DZ03_19	DZ03_19		M
503	Algeria	DZ03	Seraidi - Annaba	36.7529	7.75554	2017	DZ03_20	DZ03_20		M
504	Estonia	EE01	Kassiku_1 - Saare County	58.2756	22.2687	2018	EE01_01	EE01_01		M
505	Estonia	EE01	Kassiku_1 - Saare County	58.2756	22.2687	2018	EE01_02	EE01_02		M
506	Estonia	EE01	Kassiku_1 - Saare County	58.2756	22.2687	2018	EE01_03	EE01_03		M
507	Estonia	EE01	Kassiku_1 - Saare County	58.2756	22.2687	2018	EE01_04	EE01_04		M
508	Estonia	EE01	Kassiku_1 - Saare County	58.2756	22.2687	2018	EE01_05	EE01_05		M
509	Estonia	EE01	Kassiku_1 - Saare County	58.2756	22.2687	2018	EE01_06	EE01_06		M
510	Estonia	EE01	Kassiku_1 - Saare County	58.2756	22.2687	2018	EE01_07	EE01_07		M
511	Estonia	EE01	Kassiku_1 - Saare County	58.2756	22.2687	2018	EE01_08	EE01_08		M
512	Estonia	EE01	Kassiku_1 - Saare County	58.2756	22.2687	2018	EE01_09	EE01_09		M
513	Estonia	EE01	Kassiku_1 - Saare County	58.2756	22.2687	2018	EE01_10	EE01_10		M
514	Estonia	EE01	Kassiku_2 - Saare County	58.2759	22.2692	2018	EE01_11	EE02_01		M
515	Estonia	EE01	Kassiku_2 - Saare County	58.2759	22.2692	2018	EE01_12	EE02_02		M
516	Estonia	EE01	Kassiku_2 - Saare County	58.2759	22.2692	2018	EE01_13	EE02_03		M
517	Estonia	EE01	Kassiku_2 - Saare County	58.2759	22.2692	2018	EE01_14	EE02_04		M
518	Estonia	EE01	Kassiku_2 - Saare County	58.2759	22.2692	2018	EE01_15	EE02_05		M
519	Estonia	EE01	Kassiku_2 - Saare County	58.2759	22.2692	2018	EE01_16	EE02_06		M
520	Estonia	EE01	Kassiku_2 - Saare County	58.2759	22.2692	2018	EE01_17	EE02_07		M
521	Estonia	EE01	Kassiku_2 - Saare County	58.2759	22.2692	2018	EE01_18	EE02_08		M
522	Estonia	EE01	Kassiku_2 - Saare County	58.2759	22.2692	2018	EE01_19	EE02_09		M
523	Estonia	EE01	Kassiku_2 - Saare County	58.2759	22.2692	2018	EE01_20	EE02_10		M
524	Estonia	EE01	Kassiku_3 - Saare County	58.2747	22.2689	2018	EE01_21	EE03_01		M
525	Estonia	EE01	Kassiku_3 - Saare County	58.2747	22.2689	2018	EE01_22	EE03_02		M
526	Estonia	EE01	Kassiku_3 - Saare County	58.2747	22.2689	2018	EE01_23	EE03_03		M
527	Estonia	EE01	Kassiku_3 - Saare County	58.2747	22.2689	2018	EE01_24	EE03_04		M
528	Estonia	EE01	Kassiku_3 - Saare County	58.2747	22.2689	2018	EE01_25	EE03_05		M
529	Estonia	EE01	Kassiku_3 - Saare County	58.2747	22.2689	2018	EE01_26	EE03_06		M
530	Estonia	EE01	Kassiku_3 - Saare County	58.2747	22.2689	2018	EE01_27	EE03_07		M
531	Estonia	EE01	Kassiku_3 - Saare County	58.2747	22.2689	2018	EE01_28	EE03_08		M
532	Estonia	EE01	Kassiku_3 - Saare County	58.2747	22.2689	2018	EE01_29	EE03_09		M
533	Estonia	EE01	Kassiku_3 - Saare County	58.2747	22.2689	2018	EE01_30	EE03_10		M
534	France	FR05	Pouzauges - Vendée	46.7375	-0.893248	2017	FR05_01	FR05_01		M
535	France	FR05	Pouzauges - Vendée	46.7375	-0.893248	2017	FR05_02	FR05_02		M
536	France	FR05	Pouzauges - Vendée	46.7375	-0.893248	2017	FR05_03	FR05_03		M
537	France	FR05	Pouzauges - Vendée	46.7375	-0.893248	2017	FR05_04	FR05_04		M
538	France	FR05	Pouzauges - Vendée	46.7375	-0.893248	2017	FR05_05	FR05_05		M
539	France	FR05	Pouzauges - Vendée	46.7375	-0.893248	2017	FR05_06	FR05_06		M
540	France	FR05	Pouzauges - Vendée	46.7375	-0.893248	2017	FR05_07	FR05_07		M
541	France	FR05	Pouzauges - Vendée	46.7375	-0.893248	2017	FR05_16	FR05_16		M
542	France	FR05	Pouzauges - Vendée	46.7375	-0.893248	2017	FR05_17	FR05_17		M
543	France	FR05	Pouzauges - Vendée	46.7375	-0.893248	2017	FR05_18	FR05_18		M
544	France	FR05	Pouzauges - Vendée	46.7375	-0.893248	2017	FR05_19	FR05_19		M
545	France	FR05	Pouzauges - Vendée	46.7375	-0.893248	2017	FR05_20	FR05_20		M
546	France	FR05	Pouzauges - Vendée	46.7375	-0.893248	2017	FR05_21	FR05_21		M
547	France	FR05	Pouzauges - Vendée	46.7375	-0.893248	2017	FR05_22	FR05_22		M
548	France	FR05	Pouzauges - Vendée	46.7375	-0.893248	2017	FR05_23	FR05_23		M
549	France	FR05	Pouzauges - Vendée	46.7375	-0.893248	2017	FR05_24	FR05_24		M
550	France	FR05	Pouzauges - Vendée	46.7375	-0.893248	2017	FR05_25	FR05_25		M
551	France	FR05	Pouzauges - Vendée	46.7375	-0.893248	2017	FR05_26	FR05_26		M
552	France	FR05	Pouzauges - Vendée	46.7375	-0.893248	2017	FR05_27	FR05_27		M
553	France	FR05	Pouzauges - Vendée	46.7375	-0.893248	2017	FR05_28	FR05_28		M
554	France	FR05	Pouzauges - Vendée	46.7375	-0.893248	2017	FR05_41	FR05_41		M
555	France	FR05	Pouzauges - Vendée	46.7375	-0.893248	2017	FR05_42	FR05_42		M
556	France	FR05	Pouzauges - Vendée	46.7375	-0.893248	2017	FR05_43	FR05_43		M
557	France	FR05	Pouzauges - Vendée	46.7375	-0.893248	2017	FR05_44	FR05_44		M
558	France	FR05	Pouzauges - Vendée	46.7375	-0.893248	2017	FR05_45	FR05_45		M
559	France	FR05	Pouzauges - Vendée	46.7375	-0.893248	2017	FR05_51	FR05_51		M
560	France	FR05	Pouzauges - Vendée	46.7375	-0.893248	2017	FR05_52	FR05_52		M
561	France	FR05	Pouzauges - Vendée	46.7375	-0.893248	2017	FR05_53	FR05_53		M
562	France	FR05	Pouzauges - Vendée	46.7375	-0.893248	2017	FR05_54	FR05_54		M
563	France	FR05	Pouzauges - Vendée	46.7375	-0.893248	2017	FR05_55	FR05_55		M
564	France	FR06	Labastide de Virac - Ardèche	44.3497	4.40628	2017	FR06_01	FR06_01		M
565	France	FR06	Labastide de Virac - Ardèche	44.3497	4.40628	2017	FR06_02	FR06_02		M
566	France	FR06	Labastide de Virac - Ardèche	44.3497	4.40628	2017	FR06_03	FR06_03		M
567	France	FR06	Labastide de Virac - Ardèche	44.3497	4.40628	2017	FR06_04	FR06_04		M
568	France	FR06	Labastide de Virac - Ardèche	44.3497	4.40628	2017	FR06_05	FR06_05		M
569	France	FR06	Labastide de Virac - Ardèche	44.3497	4.40628	2017	FR06_06	FR06_06		M
570	France	FR06	Labastide de Virac - Ardèche	44.3497	4.40628	2017	FR06_07	FR06_07		M
571	France	FR06	Labastide de Virac - Ardèche	44.3497	4.40628	2017	FR06_08	FR06_08		M
572	France	FR06	Labastide de Virac - Ardèche	44.3497	4.40628	2017	FR06_09	FR06_09		M
573	France	FR06	Labastide de Virac - Ardèche	44.3497	4.40628	2017	FR06_10	FR06_10		M
574	France	FR06	Labastide de Virac - Ardèche	44.3497	4.40628	2017	FR06_11	FR06_11		M
575	France	FR06	Labastide de Virac - Ardèche	44.3497	4.40628	2017	FR06_12	FR06_12		M
576	France	FR06	Labastide de Virac - Ardèche	44.3497	4.40628	2017	FR06_13	FR06_13		M
577	France	FR06	Labastide de Virac - Ardèche	44.3497	4.40628	2017	FR06_14	FR06_14		M
578	France	FR06	Labastide de Virac - Ardèche	44.3497	4.40628	2017	FR06_15	FR06_15		M
579	France	FR06	Labastide de Virac - Ardèche	44.3497	4.40628	2017	FR06_16	FR06_16		M
580	France	FR06	Labastide de Virac - Ardèche	44.3497	4.40628	2017	FR06_17	FR06_17		M
581	France	FR06	Labastide de Virac - Ardèche	44.3497	4.40628	2017	FR06_18	FR06_18		M
582	France	FR06	Labastide de Virac - Ardèche	44.3497	4.40628	2017	FR06_19	FR06_19		M
583	France	FR06	Labastide de Virac - Ardèche	44.3497	4.40628	2017	FR06_20	FR06_20		M
584	France	FR06	Labastide de Virac - Ardèche	44.3497	4.40628	2017	FR06_21	FR06_21		M
585	France	FR06	Labastide de Virac - Ardèche	44.3497	4.40628	2017	FR06_22	FR06_22		M
586	France	FR06	Labastide de Virac - Ardèche	44.3497	4.40628	2017	FR06_23	FR06_23		M
587	France	FR06	Labastide de Virac - Ardèche	44.3497	4.40628	2017	FR06_24	FR06_24		M
588	France	FR06	Labastide de Virac - Ardèche	44.3497	4.40628	2017	FR06_25	FR06_25		M
589	France	FR06	Labastide de Virac - Ardèche	44.3497	4.40628	2017	FR06_26	FR06_26		M
590	France	FR06	Labastide de Virac - Ardèche	44.3497	4.40628	2017	FR06_27	FR06_27		M
591	France	FR06	Labastide de Virac - Ardèche	44.3497	4.40628	2017	FR06_28	FR06_28		M
592	France	FR06	Labastide de Virac - Ardèche	44.3497	4.40628	2017	FR06_29	FR06_29		M
593	France	FR06	Labastide de Virac - Ardèche	44.3497	4.40628	2017	FR06_30	FR06_30		M
594	France	FR08	Le petit quévilly - Seine-Maritime	49.426	1.06	2017	FR08_03	FR08_03		M
595	France	FR08	Le petit quévilly - Seine-Maritime	49.426	1.06	2017	FR08_04	FR08_04		M
596	France	FR08	Le petit quévilly - Seine-Maritime	49.426	1.06	2017	FR08_05	FR08_05		M
597	France	FR08	Le petit quévilly - Seine-Maritime	49.426	1.06	2017	FR08_06	FR08_06		M
598	France	FR08	Le petit quévilly - Seine-Maritime	49.426	1.06	2017	FR08_07	FR08_07		M
599	France	FR08	Le petit quévilly - Seine-Maritime	49.426	1.06	2017	FR08_08	FR08_08		M
600	France	FR08	Le petit quévilly - Seine-Maritime	49.426	1.06	2017	FR08_09	FR08_09		M
601	France	FR08	Le petit quévilly - Seine-Maritime	49.426	1.06	2017	FR08_18	FR08_18		M
602	France	FR08	Le petit quévilly - Seine-Maritime	49.426	1.06	2017	FR08_19	FR08_19		M
603	France	FR08	Le petit quévilly - Seine-Maritime	49.426	1.06	2017	FR08_20	FR08_20		M
604	France	FR08	Le petit quévilly - Seine-Maritime	49.426	1.06	2017	FR08_21	FR08_21		M
605	France	FR08	Le petit quévilly - Seine-Maritime	49.426	1.06	2017	FR08_22	FR08_22		M
606	France	FR08	Le petit quévilly - Seine-Maritime	49.426	1.06	2017	FR08_23	FR08_23		M
607	France	FR08	Le petit quévilly - Seine-Maritime	49.426	1.06	2017	FR08_24	FR08_24		M
608	France	FR08	Le petit quévilly - Seine-Maritime	49.426	1.06	2017	FR08_33	FR08_33		M
609	France	FR08	Le petit quévilly - Seine-Maritime	49.426	1.06	2017	FR08_34	FR08_34		M
610	France	FR08	Le petit quévilly - Seine-Maritime	49.426	1.06	2017	FR08_35	FR08_35		M
611	France	FR08	Le petit quévilly - Seine-Maritime	49.426	1.06	2017	FR08_36	FR08_36		M
612	France	FR08	Le petit quévilly - Seine-Maritime	49.426	1.06	2017	FR08_37	FR08_37		M
613	France	FR08	Le petit quévilly - Seine-Maritime	49.426	1.06	2017	FR08_38	FR08_38		M
614	France	FR08	Le petit quévilly - Seine-Maritime	49.426	1.06	2017	FR08_39	FR08_39		M
615	France	FR08	Le petit quévilly - Seine-Maritime	49.426	1.06	2017	FR08_40	FR08_40		M
616	France	FR08	Le petit quévilly - Seine-Maritime	49.426	1.06	2017	FR08_41	FR08_41		M
617	France	FR08	Le petit quévilly - Seine-Maritime	49.426	1.06	2017	FR08_48	FR08_48		M
618	France	FR08	Le petit quévilly - Seine-Maritime	49.426	1.06	2017	FR08_49	FR08_49		M
619	France	FR08	Le petit quévilly - Seine-Maritime	49.426	1.06	2017	FR08_50	FR08_50		M
620	France	FR08	Le petit quévilly - Seine-Maritime	49.426	1.06	2017	FR08_51	FR08_51		M
621	France	FR08	Le petit quévilly - Seine-Maritime	49.426	1.06	2017	FR08_52	FR08_52		M
622	France	FR08	Le petit quévilly - Seine-Maritime	49.426	1.06	2017	FR08_53	FR08_53		M
623	France	FR08	Le petit quévilly - Seine-Maritime	49.426	1.06	2017	FR08_54	FR08_54		M
624	Georgia	GE01*	Telavi - Kakheti	41.91	45.305	2010-2014	GE01_01	Ld1	Ld1	M
625	Georgia	GE01*	Telavi - Kakheti	41.91	45.305	2010-2014	GE01_02	Ld2	Ld2	M
626	Georgia	GE01*	Telavi - Kakheti	41.91	45.305	2010-2014	GE01_03	Ld3	Ld3	M
627	Georgia	GE01*	Telavi - Kakheti	41.91	45.305	2010-2014	GE01_04	Ld4	Ld4	M
628	Georgia	GE01*	Telavi - Kakheti	41.91	45.305	2010-2014	GE01_05	Ld12	Ld12	M
629	Georgia	GE01*	Telavi - Kakheti	41.91	45.305	2010-2014	GE01_06	Ld13	Ld13	M
630	Georgia	GE01*	Telavi - Kakheti	41.91	45.305	2010-2014	GE01_07	Ld14	Ld14	M
631	Georgia	GE01*	Telavi - Kakheti	41.91	45.305	2010-2014	GE01_08	Ld15	Ld15	M
632	Georgia	GE01*	Telavi - Kakheti	41.91	45.305	2010-2014	GE01_09	Ld17	Ld17	M
633	Germany	DE03	Lampertheim - Hesse	49.7	8.53	2015	DE03_01	GER1270_01	GER1270.1	M
634	Germany	DE03	Lampertheim - Hesse	49.7	8.53	2015	DE03_02	GER1270_02	GER1270.2	M
635	Germany	DE03	Lampertheim - Hesse	49.7	8.53	2015	DE03_03	GER1270_03	GER1270.03	M
636	Germany	DE03	Lampertheim - Hesse	49.7	8.53	2015	DE03_04	GER1270_04	GER1270.4	M
637	Germany	DE03	Lampertheim - Hesse	49.7	8.53	2015	DE03_05	GER1270_05	GER 1270.5	M
638	Germany	DE03	Lampertheim - Hesse	49.7	8.53	2015	DE03_06	GER1270_06	GER1270.6	M
639	Germany	DE03	Lampertheim - Hesse	49.7	8.53	2015	DE03_07	GER1270_07	GER1270.7	M
640	Germany	DE03	Lampertheim - Hesse	49.7	8.53	2015	DE03_08	GER1270_08	GER1270.8	M
641	Germany	DE03	Lampertheim - Hesse	49.7	8.53	2015	DE03_09	GER1270_09	GER1270.09	M
642	Germany	DE03	Lampertheim - Hesse	49.7	8.53	2015	DE03_10	GER1270_10	GER1270.10	M
643	Germany	DE03	Lampertheim - Hesse	49.7	8.53	2015	DE03_11	GER1270_11	GER1270.11	M
644	Germany	DE03	Lampertheim - Hesse	49.7	8.53	2015	DE03_12	GER1270_12	GER1270.12	M
645	Germany	DE03	Lampertheim - Hesse	49.7	8.53	2015	DE03_13	GER1270_13	GER1270.13	M
646	Germany	DE03	Lampertheim - Hesse	49.7	8.53	2015	DE03_14	GER1270_14	GER1270.14	M
647	Germany	DE03	Lampertheim - Hesse	49.7	8.53	2015	DE03_15	GER1270_15	GER1270.15	M
648	Germany	DE03	Lampertheim - Hesse	49.7	8.53	2015	DE03_16	GER1270_16	GER1270.16	M
649	Germany	DE03	Lampertheim - Hesse	49.7	8.53	2015	DE03_17	GER1270_17	GER 1270.17	M
650	Germany	DE03	Lampertheim - Hesse	49.7	8.53	2015	DE03_18	GER1270_18	GER1270.18	M
651	Germany	DE03	Lampertheim - Hesse	49.7	8.53	2015	DE03_19	GER1270_19	GER1270.19	M
652	Germany	DE03	Lampertheim - Hesse	49.7	8.53	2015	DE03_20	GER1270_20	GER1270.20	M
653	Israel	IS01	Golan Heights	-	-	2017	IS01_01	IS01_01		M
654	Israel	IS01	Golan Heights	-	-	2017	IS01_02	IS01_02		M
655	Israel	IS01	Golan Heights	-	-	2017	IS01_03	IS01_03		M
656	Israel	IS01	Golan Heights	-	-	2017	IS01_04	IS01_04		M
657	Israel	IS01	Golan Heights	-	-	2017	IS01_05	IS01_05		M
658	Israel	IS01	Golan Heights	-	-	2017	IS01_06	IS01_06		M
659	Israel	IS01	Golan Heights	-	-	2017	IS01_07	IS01_07		M
660	Israel	IS01	Golan Heights	-	-	2017	IS01_08	IS01_08		M
661	Israel	IS01	Golan Heights	-	-	2017	IS01_09	IS01_09		M
662	Israel	IS01	Golan Heights	-	-	2017	IS01_10	IS01_10		M
663	Israel	IS01	Golan Heights	-	-	2017	IS01_11	IS01_11		M
664	Israel	IS01	Golan Heights	-	-	2017	IS01_12	IS01_12		M
665	Israel	IS01	Golan Heights	-	-	2017	IS01_13	IS01_13		M
666	Israel	IS01	Golan Heights	-	-	2017	IS01_14	IS01_14		M
667	Israel	IS01	Golan Heights	-	-	2017	IS01_15	IS01_15		M
668	Israel	IS01	Golan Heights	-	-	2017	IS01_16	IS01_16		M
669	Israel	IS01	Golan Heights	-	-	2017	IS01_17	IS01_17		M
670	Israel	IS01	Golan Heights	-	-	2017	IS01_18	IS01_18		M
671	Israel	IS01	Golan Heights	-	-	2017	IS01_19	IS01_19		M
672	Israel	IS01	Golan Heights	-	-	2017	IS01_20	IS01_20		M
673	Italy	IT01	Bientina - Tuscany	43.7012	10.6436	2017	IT01_01	IT01_01		M
674	Italy	IT01	Bientina - Tuscany	43.7012	10.6436	2017	IT01_02	IT01_02		M
675	Italy	IT01	Bientina - Tuscany	43.7012	10.6436	2017	IT01_03	IT01_03		M
676	Italy	IT01	Bientina - Tuscany	43.7012	10.6436	2017	IT01_04	IT01_04		M
677	Italy	IT01	Bientina - Tuscany	43.7012	10.6436	2017	IT01_05	IT01_05		M
678	Italy	IT01	Bientina - Tuscany	43.7012	10.6436	2017	IT01_06	IT01_06		M
679	Italy	IT01	Bientina - Tuscany	43.7012	10.6436	2017	IT01_07	IT01_07		M
680	Italy	IT01	Bientina - Tuscany	43.7012	10.6436	2017	IT01_08	IT01_08		M
681	Italy	IT01	Bientina - Tuscany	43.7012	10.6436	2017	IT01_09	IT01_09		M
682	Italy	IT01	Bientina - Tuscany	43.7012	10.6436	2017	IT01_10	IT01_10		M
683	Italy	IT01	Bientina - Tuscany	43.7012	10.6436	2017	IT01_11	IT01_11		M
684	Italy	IT01	Bientina - Tuscany	43.7012	10.6436	2017	IT01_12	IT01_12		M
685	Italy	IT01	Bientina - Tuscany	43.7012	10.6436	2017	IT01_13	IT01_13		M
686	Italy	IT01	Bientina - Tuscany	43.7012	10.6436	2017	IT01_14	IT01_14		M
687	Italy	IT01	Bientina - Tuscany	43.7012	10.6436	2017	IT01_15	IT01_15		M
688	Italy	IT01	Bientina - Tuscany	43.7012	10.6436	2017	IT01_16	IT01_16		M
689	Italy	IT01	Bientina - Tuscany	43.7012	10.6436	2017	IT01_17	IT01_17		M
690	Italy	IT01	Bientina - Tuscany	43.7012	10.6436	2017	IT01_18	IT01_18		M
691	Italy	IT01	Bientina - Tuscany	43.7012	10.6436	2017	IT01_19	IT01_19		M
692	Italy	IT01	Bientina - Tuscany	43.7012	10.6436	2017	IT01_20	IT01_20		M
693	Italy	IT01	Bientina - Tuscany	43.7012	10.6436	2017	IT01_21	IT01_21		M
694	Italy	IT01	Bientina - Tuscany	43.7012	10.6436	2017	IT01_22	IT01_22		M
695	Italy	IT01	Bientina - Tuscany	43.7012	10.6436	2017	IT01_23	IT01_23		M
696	Italy	IT01	Bientina - Tuscany	43.7012	10.6436	2017	IT01_24	IT01_24		M
697	Italy	IT01	Bientina - Tuscany	43.7012	10.6436	2017	IT01_25	IT01_25		M
698	Italy	IT01	Bientina - Tuscany	43.7012	10.6436	2017	IT01_26	IT01_26		M
699	Italy	IT01	Bientina - Tuscany	43.7012	10.6436	2017	IT01_27	IT01_27		M
700	Italy	IT01	Bientina - Tuscany	43.7012	10.6436	2017	IT01_28	IT01_28		M
701	Italy	IT01	Bientina - Tuscany	43.7012	10.6436	2017	IT01_29	IT01_29		M
702	Italy	IT01	Bientina - Tuscany	43.7012	10.6436	2017	IT01_30	IT01_30		M
703	Italy	IT04	Portici - Campania	40.8114	14.3455	2017	IT04_01	IT04_01		M
704	Italy	IT04	Portici - Campania	40.8114	14.3455	2017	IT04_02	IT04_02		M
705	Italy	IT04	Portici - Campania	40.8114	14.3455	2017	IT04_03	IT04_03		M
706	Italy	IT04	Portici - Campania	40.8114	14.3455	2017	IT04_04	IT04_04		M
707	Italy	IT04	Portici - Campania	40.8114	14.3455	2017	IT04_05	IT04_05		M
708	Italy	IT04	Portici - Campania	40.8114	14.3455	2017	IT04_06	IT04_06		M
709	Italy	IT04	Portici - Campania	40.8114	14.3455	2017	IT04_07	IT04_07		M
710	Italy	IT04	Portici - Campania	40.8114	14.3455	2017	IT04_08	IT04_08		M
711	Italy	IT04	Portici - Campania	40.8114	14.3455	2017	IT04_09	IT04_09		M
712	Italy	IT04	Portici - Campania	40.8114	14.3455	2017	IT04_10	IT04_10		M
713	Italy	IT04	Portici - Campania	40.8114	14.3455	2017	IT04_11	IT04_11		M
714	Italy	IT04	Portici - Campania	40.8114	14.3455	2017	IT04_12	IT04_12		M
715	Italy	IT04	Portici - Campania	40.8114	14.3455	2017	IT04_13	IT04_13		M
716	Italy	IT04	Portici - Campania	40.8114	14.3455	2017	IT04_14	IT04_14		M
717	Italy	IT04	Portici - Campania	40.8114	14.3455	2017	IT04_15	IT04_15		M
718	Italy	IT04	Portici - Campania	40.8114	14.3455	2017	IT04_16	IT04_16		M
719	Italy	IT04	Portici - Campania	40.8114	14.3455	2017	IT04_17	IT04_17		M
720	Italy	IT04	Portici - Campania	40.8114	14.3455	2017	IT04_18	IT04_18		M
721	Italy	IT04	Portici - Campania	40.8114	14.3455	2017	IT04_19	IT04_19		M
722	Italy	IT04	Portici - Campania	40.8114	14.3455	2017	IT04_20	IT04_20		M
723	Italy	IT04	Portici - Campania	40.8114	14.3455	2017	IT04_21	IT04_21		M
724	Italy	IT04	Portici - Campania	40.8114	14.3455	2017	IT04_22	IT04_22		M
725	Italy	IT04	Portici - Campania	40.8114	14.3455	2017	IT04_23	IT04_23		M
726	Italy	IT04	Portici - Campania	40.8114	14.3455	2017	IT04_24	IT04_24		M
727	Italy	IT04	Portici - Campania	40.8114	14.3455	2017	IT04_25	IT04_25		M
728	Italy	IT04	Portici - Campania	40.8114	14.3455	2017	IT04_26	IT04_26		M
729	Italy	IT04	Portici - Campania	40.8114	14.3455	2017	IT04_27	IT04_27		M
730	Italy	IT04	Portici - Campania	40.8114	14.3455	2017	IT04_28	IT04_28		M
731	Italy	IT04	Portici - Campania	40.8114	14.3455	2017	IT04_29	IT04_29		M
732	Italy	IT04	Portici - Campania	40.8114	14.3455	2017	IT04_30	IT04_30		M
733	Japan	JP02*	Tokyo - Honshu	-	-	2015	JP02_01	JA458_01	JA458.01	M
734	Japan	JP02*	Tokyo - Honshu	-	-	2015	JP02_02	JA458_02	JA 458.02	M
735	Japan	JP02*	Tokyo - Honshu	-	-	2015	JP02_03	JA459_01	JA459.01	M
736	Japan	JP02*	Tokyo - Honshu	-	-	2015	JP02_04	JA459_02	JA459.02	M
737	Japan	JP02*	Tokyo - Honshu	-	-	2015	JP02_05	JA459_03	JA 459.03	M
738	Japan	JP02*	Tokyo - Honshu	-	-	2015	JP02_06	JA459_04	JA459.04	M
739	Japan	JP02*	Tokyo - Honshu	-	-	2015	JP02_07	JA459_05	JA459.05	M
740	Japan	JP02*	Tokyo - Honshu	-	-	2015	JP02_08	JA459_06	JA 459.06	M
741	Japan	JP02*	Tokyo - Honshu	-	-	2015	JP02_09	JA459_07	JA459.07	M
742	Japan	JP02*	Tokyo - Honshu	-	-	2015	JP02_10	JA459_08	JA459.08	M
743	Japan	JP02*	Tokyo - Honshu	-	-	2015	JP02_11	JA459_09	JA459.09	M
744	Japan	JP02*	Tokyo - Honshu	-	-	2015	JP02_12	JA460_01	JA460.01	M
745	Japan	JP02*	Tokyo - Honshu	-	-	2015	JP02_13	JA461_01	JA461.01	M
746	Japan	JP02*	Tokyo - Honshu	-	-	2015	JP02_14	JA461_02	JA461.02	M
747	Japan	JP02*	Tokyo - Honshu	-	-	2015	JP02_15	JA461_03	JA 461.03	M
748	Japan	JP02*	Tokyo - Honshu	-	-	2015	JP02_16	JA461_04	JA461.04	M
749	Japan	JP02*	Tokyo - Honshu	-	-	2015	JP02_17	JA461_05	JA 461.05	M
750	Japan	JP02*	Tokyo - Honshu	-	-	2015	JP02_18	JA461_06	JA461.06	M
751	Japan	JP02*	Tokyo - Honshu	-	-	2015	JP02_19	JA461_07	JA 461.07	M
752	Japan	JP02*	Tokyo - Honshu	-	-	2015	JP02_20	JA462_01	JA462.01	M
753	Japan	JP03*	Misawa air force base - Honshu	40.86	141.38	2017	JP03_01	JA472_01	JA472.01	M
754	Japan	JP03*	Misawa air force base - Honshu	40.86	141.38	2017	JP03_02	JA472_02	JA472.02	M
755	Japan	JP03*	Misawa air force base - Honshu	40.86	141.38	2017	JP03_03	JA472_03	JA472.03	M
756	Japan	JP03*	Misawa air force base - Honshu	40.86	141.38	2017	JP03_04	JA472_04	JA472.04	M
757	Japan	JP03*	Misawa air force base - Honshu	40.86	141.38	2017	JP03_05	JA473_01	JA 473.01	M
758	Japan	JP03*	Misawa air force base - Honshu	40.86	141.38	2017	JP03_06	JA473_02	JA473.02	M
759	Japan	JP03*	Misawa air force base - Honshu	40.86	141.38	2017	JP03_07	JA473_03	JA 473.03	M
760	Japan	JP03*	Misawa air force base - Honshu	40.86	141.38	2017	JP03_08	JA473_04	JA473.05	M
761	Japan	JP03*	Misawa air force base - Honshu	40.86	141.38	2017	JP03_09	JA473_05	JA 473.06	M
762	Japan	JP03*	Misawa air force base - Honshu	40.86	141.38	2017	JP03_10	JA473_07	JA473.07	M
763	Japan	JP03*	Misawa air force base - Honshu	40.86	141.38	2017	JP03_11	JA473_08	JA473.08	M
764	Japan	JP03*	Misawa air force base - Honshu	40.86	141.38	2017	JP03_12	JA473_09	JA 473.09	M
765	Japan	JP03*	Misawa air force base - Honshu	40.86	141.38	2017	JP03_13	JA473_10	JA 473.10	M
766	Japan	JP03*	Misawa air force base - Honshu	40.86	141.38	2017	JP03_14	JA474_01	JA474.01	M
767	Japan	JP03*	Misawa air force base - Honshu	40.86	141.38	2017	JP03_15	JA474_02	JA 474.02	M
768	Japan	JP03*	Misawa air force base - Honshu	40.86	141.38	2017	JP03_16	JA474_03	JA474.03	M
769	Japan	JP03*	Misawa air force base - Honshu	40.86	141.38	2017	JP03_17	JA474_04	JA 474.04	M
770	Japan	JP03*	Misawa air force base - Honshu	40.86	141.38	2017	JP03_18	JA474_05	JA 474.05	M
771	Japan	JP03*	Misawa air force base - Honshu	40.86	141.38	2018	JP03_19	Misawa_01	Misawa_01	M
772	Japan	JP03*	Misawa air force base - Honshu	40.86	141.38	2018	JP03_20	Misawa_02	Misawa_02	M
773	Japan	JP03*	Misawa air force base - Honshu	40.86	141.38	2018	JP03_21	Misawa_03	Misawa_03	M
774	Japan	JP03*	Misawa air force base - Honshu	40.86	141.38	2018	JP03_22	Misawa_04	Misawa_04	M
775	Japan	JP03*	Misawa air force base - Honshu	40.86	141.38	2018	JP03_23	Misawa_05	Misawa_05	M
776	Japan	JP03*	Misawa air force base - Honshu	40.86	141.38	2018	JP03_24	Misawa_06	Misawa_06	M
777	Japan	JP03*	Misawa air force base - Honshu	40.86	141.38	2018	JP03_25	Misawa_07	Misawa_07	M
778	Japan	JP03*	Misawa air force base - Honshu	40.86	141.38	2018	JP03_26	Misawa_08	Misawa_08	M
779	Japan	JP03*	Misawa air force base - Honshu	40.86	141.38	2018	JP03_27	Misawa_09	Misawa_09	M
780	Japan	JP03*	Misawa air force base - Honshu	40.86	141.38	2018	JP03_28	Misawa_10	Misawa_10	M
781	Japan	JP03*	Misawa air force base - Honshu	40.86	141.38	2018	JP03_29	Misawa_11	Misawa_11	M
782	Japan	JP03*	Misawa air force base - Honshu	40.86	141.38	2018	JP03_30	Misawa_12	Misawa_12	M
783	Japan	JP03*	Misawa air force base - Honshu	40.86	141.38	2018	JP03_31	Misawa_13	Misawa_13	M
784	Japan	JP03*	Misawa air force base - Honshu	40.86	141.38	2018	JP03_32	Misawa_14	Misawa_14	M
785	Japan	JP03*	Misawa air force base - Honshu	40.86	141.38	2018	JP03_33	Misawa_15	Misawa_15	M
786	Japan	JP03*	Misawa air force base - Honshu	40.86	141.38	2018	JP03_34	Misawa_16	Misawa_16	M
787	Japan	JP03*	Misawa air force base - Honshu	40.86	141.38	2018	JP03_35	Misawa_17	Misawa_17	M
788	Japan	JP03*	Misawa air force base - Honshu	40.86	141.38	2018	JP03_36	Misawa_18	Misawa_18	M
789	Japan	JP03*	Misawa air force base - Honshu	40.86	141.38	2018	JP03_37	Misawa_19	Misawa_19	M
790	Japan	JP03*	Misawa air force base - Honshu	40.86	141.38	2018	JP03_38	Misawa_20	Misawa_20	M
791	Japan	JP04	Sapporo - Hokkaido	45.0984	141.59	1992	JP04_01	JA212_01		M
792	Japan	JP04	Sapporo - Hokkaido	45.0984	141.59	1992	JP04_02	JA212_02		M
793	Japan	JP04	Sapporo - Hokkaido	45.0984	141.59	1992	JP04_03	JA212_03		M
794	Japan	JP04	Sapporo - Hokkaido	45.0984	141.59	1992	JP04_04	JA212_04		M
795	Japan	JP04	Sapporo - Hokkaido	45.0984	141.59	1992	JP04_05	JA212_05		M
796	Japan	JP04	Sapporo - Hokkaido	45.0984	141.59	1992	JP04_06	JA212_06		M
797	Japan	JP04	Sapporo - Hokkaido	45.0984	141.59	1992	JP04_07	JA212_07		M
798	Japan	JP04	Sapporo - Hokkaido	45.0984	141.59	1992	JP04_08	JA212_08		M
799	Japan	JP04	Sapporo - Hokkaido	45.0984	141.59	1992	JP04_09	JA212_09		M
800	Japan	JP04	Sapporo - Hokkaido	45.0984	141.59	1992	JP04_10	JA212_10		M
801	Japan	JP07*	Chiba - Honshu	35.5565	140.11	2007	JP07_01	JA343_01		M
802	Japan	JP07*	Chiba - Honshu	35.5565	140.11	2007	JP07_02	JA343_02		M
803	Japan	JP07*	Chiba - Honshu	35.5565	140.11	2007	JP07_03	JA343_03		M
804	Japan	JP07*	Chiba - Honshu	35.5565	140.11	2007	JP07_04	JA343_04		M
805	Japan	JP07*	Chiba - Honshu	35.5565	140.11	2007	JP07_05	JA343_05		M
806	Japan	JP07*	Chiba - Honshu	35.5565	140.11	2007	JP07_06	JA343_06		M
807	Japan	JP07*	Chiba - Honshu	35.5565	140.11	2007	JP07_07	JA343_07		M
808	Japan	JP07*	Chiba - Honshu	35.5565	140.11	2007	JP07_08	JA343_08		M
809	Japan	JP07*	Chiba - Honshu	35.5565	140.11	2007	JP07_09	JA343_09		M
810	Japan	JP07*	Chiba - Honshu	35.5565	140.11	2007	JP07_10	JA343_10		M
811	Japan	JP07*	Sue	35.4384	136.9	2017	JP07_11	JP01_01		M
812	Japan	JP07*	Sue	35.4384	136.9	2017	JP07_12	JP01_02		M
813	Japan	JP07*	Sue	35.4384	136.9	2017	JP07_13	JP01_03		M
814	Japan	JP07*	Sue	35.4384	136.9	2017	JP07_14	JP01_04		M
815	Japan	JP07*	Sue	35.4384	136.9	2017	JP07_15	JP01_05		M
816	Japan	JP08	Hakodata - Hokkaido	41.7776	140.706	2007	JP08_01	JA344_01		M
817	Japan	JP08	Hakodata - Hokkaido	41.7776	140.706	2007	JP08_02	JA344_02		M
818	Japan	JP08	Hakodata - Hokkaido	41.7776	140.706	2007	JP08_03	JA344_03		M
819	Japan	JP08	Hakodata - Hokkaido	41.7776	140.706	2007	JP08_04	JA344_04		M
820	Japan	JP08	Hakodata - Hokkaido	41.7776	140.706	2007	JP08_05	JA344_05		M
821	Japan	JP08	Hakodata - Hokkaido	41.7776	140.706	2007	JP08_06	JA344_06		M
822	Japan	JP08	Hakodata - Hokkaido	41.7776	140.706	2007	JP08_07	JA344_07		M
823	Japan	JP08	Hakodata - Hokkaido	41.7776	140.706	2007	JP08_08	JA344_08		M
824	Japan	JP08	Hakodata - Hokkaido	41.7776	140.706	2007	JP08_09	JA344_09		M
825	Japan	JP08	Hakodata - Hokkaido	41.7776	140.706	2007	JP08_10	JA344_10		M
826	South Korea	KR03	Donghae - Gangwon	37.5	129.076	2009	KA67_01	KA67_01	KA67.01	M
827	South Korea	KR03	Donghae - Gangwon	37.5	129.076	2009	KA67_02	KA67_02	KA 67.02	M
828	South Korea	KR03	Donghae - Gangwon	37.5	129.076	2009	KA67_03	KA67_03	KA67.03	M
829	South Korea	KR03	Donghae - Gangwon	37.5	129.076	2009	KA67_04	KA67_04	KA67.04	M
830	South Korea	KR03	Donghae - Gangwon	37.5	129.076	2009	KA67_05	KA67_05	KA 67.05	M
831	South Korea	KR03	Donghae - Gangwon	37.5	129.076	2009	KA67_06	KA67_06	KA 67.06	M
832	South Korea	KR03	Donghae - Gangwon	37.5	129.076	2009	KA67_07	KA67_07	KA67.07	M
833	South Korea	KR03	Donghae - Gangwon	37.5	129.076	2009	KA67_08	KA67_08	KA67.08	M
834	South Korea	KR03	Donghae - Gangwon	37.5	129.076	2009	KA67_09	KA67_09	KA67.09	M
835	South Korea	KR03	Donghae - Gangwon	37.5	129.076	2009	KA67_10	KA67_10	KA67.10	M
836	South Korea	KR04	Incheon -Incheon	37.46	126.65	2009	KA68_01	KA68_01	KA68.01	M
837	South Korea	KR04	Incheon -Incheon	37.46	126.65	2009	KA68_02	KA68_02	KA68.02	M
838	South Korea	KR04	Incheon -Incheon	37.46	126.65	2009	KA68_03	KA68_03	KA 68.03	M
839	South Korea	KR04	Incheon -Incheon	37.46	126.65	2009	KA68_04	KA68_04	KA68.04	M
840	South Korea	KR04	Incheon -Incheon	37.46	126.65	2009	KA68_05	KA68_05	KA68.05	M
841	South Korea	KR04	Incheon -Incheon	37.46	126.65	2009	KA68_06	KA68_06	KA 68.06	M
842	South Korea	KR04	Incheon -Incheon	37.46	126.65	2009	KA68_07	KA68_07	KA 68.07	M
843	South Korea	KR04	Incheon -Incheon	37.46	126.65	2009	KA68_08	KA68_08	KA68.08	M
844	South Korea	KR04	Incheon -Incheon	37.46	126.65	2009	KA68_09	KA68_09	KA68.09	M
845	South Korea	KR04	Incheon -Incheon	37.46	126.65	2009	KA68_10	KA68_10	KA68.10	M
846	Kyrgyzstan	KG01*	Ala too - Chuy Region	42.7833	74.7	2015	KG01_01	KG01_01	CFIA-LEP0476	M
847	Kyrgyzstan	KG01*	Ala too - Chuy Region	42.7833	74.7	2015	KG01_02	KG01_02	CFIA-LEP0477	M
848	Kyrgyzstan	KG01*	Toktogul - Jalal-Abad region	41.7204	72.9527	2015	KG02_01	KG02_01	CFIA-LEP0478	M
849	Kyrgyzstan	KG01*	Toktogul - Jalal-Abad region	41.7204	72.9527	2015	KG02_02	KG02_02	CFIA-LEP0479	M
850	Kyrgyzstan	KG01*	Toktogul - Jalal-Abad region	41.7204	72.9527	2015	KG02_03	KG02_03	CFIA-LEP0480	M
851	South Korea	KR02	Yeongju - Yeongnam	36.8337	128.526	2017	KR02_01	KR02_01		M
852	South Korea	KR02	Yeongju - Yeongnam	36.8337	128.526	2017	KR02_02	KR02_02		M
853	South Korea	KR02	Yeongju - Yeongnam	36.8337	128.526	2017	KR02_03	KR02_03		M
854	South Korea	KR02	Yeongju - Yeongnam	36.8337	128.526	2017	KR02_04	KR02_04		M
855	South Korea	KR02	Yeongju - Yeongnam	36.8337	128.526	2017	KR02_05	KR02_05		M
856	South Korea	KR02	Yeongju - Yeongnam	36.8337	128.526	2017	KR02_06	KR02_06		M
857	South Korea	KR02	Yeongju - Yeongnam	36.8337	128.526	2017	KR02_07	KR02_07		M
858	South Korea	KR02	Yeongju - Yeongnam	36.8337	128.526	2017	KR02_08	KR02_08		M
859	South Korea	KR02	Yeongju - Yeongnam	36.8337	128.526	2017	KR02_09	KR02_09		M
860	South Korea	KR02	Yeongju - Yeongnam	36.8337	128.526	2017	KR02_10	KR02_10		M
861	South Korea	KR02	Yeongju - Yeongnam	36.8337	128.526	2017	KR02_11	KR02_11		M
862	South Korea	KR02	Yeongju - Yeongnam	36.8337	128.526	2017	KR02_12	KR02_12		M
863	South Korea	KR02	Yeongju - Yeongnam	36.8337	128.526	2017	KR02_13	KR02_13		M
864	South Korea	KR02	Yeongju - Yeongnam	36.8337	128.526	2017	KR02_14	KR02_14		M
865	South Korea	KR02	Yeongju - Yeongnam	36.8337	128.526	2017	KR02_15	KR02_15		M
866	South Korea	KR02	Yeongju - Yeongnam	36.8337	128.526	2017	KR02_31	KR02_31		M
867	South Korea	KR02	Yeongju - Yeongnam	36.8337	128.526	2017	KR02_32	KR02_32		M
868	South Korea	KR02	Yeongju - Yeongnam	36.8337	128.526	2017	KR02_33	KR02_33		M
869	South Korea	KR02	Yeongju - Yeongnam	36.8337	128.526	2017	KR02_34	KR02_34		M
870	South Korea	KR02	Yeongju - Yeongnam	36.8337	128.526	2017	KR02_35	KR02_35		M
871	South Korea	KR02	Yeongju - Yeongnam	36.8337	128.526	2017	KR02_36	KR02_36		M
872	South Korea	KR02	Yeongju - Yeongnam	36.8337	128.526	2017	KR02_37	KR02_37		M
873	South Korea	KR02	Yeongju - Yeongnam	36.8337	128.526	2017	KR02_38	KR02_38		M
874	South Korea	KR02	Yeongju - Yeongnam	36.8337	128.526	2017	KR02_39	KR02_39		M
875	South Korea	KR02	Yeongju - Yeongnam	36.8337	128.526	2017	KR02_40	KR02_40		M
876	South Korea	KR02	Yeongju - Yeongnam	36.8337	128.526	2017	KR02_41	KR02_41		M
877	South Korea	KR02	Yeongju - Yeongnam	36.8337	128.526	2017	KR02_42	KR02_42		M
878	South Korea	KR02	Yeongju - Yeongnam	36.8337	128.526	2017	KR02_43	KR02_43		M
879	South Korea	KR02	Yeongju - Yeongnam	36.8337	128.526	2017	KR02_44	KR02_44		M
880	South Korea	KR02	Yeongju - Yeongnam	36.8337	128.526	2017	KR02_45	KR02_45		M
881	Kazakhstan	KZ01*	Tirekty - South Kazakhstan Region	42.85	69.87	2015	KZ01_01	KZ01_01	CFIA-LEP0408	M
882	Kazakhstan	KZ01*	Tirekty - South Kazakhstan Region	42.85	69.87	2015	KZ01_02	KZ01_02	CFIA-LEP0409	M
883	Kazakhstan	KZ01*	Tirekty - South Kazakhstan Region	42.85	69.87	2015	KZ01_03	KZ01_03	CFIA-LEP0423	M
884	Kazakhstan	KZ01*	Tirekty - South Kazakhstan Region	42.85	69.87	2015	KZ01_04	KZ01_04	CFIA-LEP0435	?
885	Kazakhstan	KZ01*	Bayzhansay - South Kazakhstan Region	43.2	70.05	2015	KZ01_05	KZ02_01	CFIA-LEP0410	M
886	Kazakhstan	KZ01*	Achysay - South Kazakhstan Region	43.55	68.95	2015	KZ01_06	KZ03_01	CFIA-LEP0417	M
887	Kazakhstan	KZ04*	Koram - Alma-Ata region	43.48	78.17	2015	KZ04_01	KZ04_01	CFIA-LEP0455	M
888	Kazakhstan	KZ04*	Koram - Alma-Ata region	43.48	78.17	2015	KZ04_02	KZ04_02	CFIA-LEP0456	M
889	Kazakhstan	KZ04*	Koram - Alma-Ata region	43.48	78.17	2015	KZ04_03	KZ04_03	CFIA-LEP0457	M
890	Kazakhstan	KZ04*	Koram - Alma-Ata region	43.48	78.17	2015	KZ04_04	KZ04_04	CFIA-LEP0458	M
891	Kazakhstan	KZ04*	Koram - Alma-Ata region	43.48	78.17	2015	KZ04_05	KZ04_05	CFIA-LEP0459	M
892	Kazakhstan	KZ04*	Koram - Alma-Ata region	43.48	78.17	2015	KZ04_06	KZ04_06	CFIA-LEP0461	M
893	Kazakhstan	KZ04*	Koram - Alma-Ata region	43.48	78.17	2015	KZ04_07	KZ04_07	CFIA-LEP0462	M
894	Kazakhstan	KZ04*	Koram - Alma-Ata region	43.48	78.17	2015	KZ04_08	KZ04_08	CFIA-LEP0463	M
895	Kazakhstan	KZ04*	Koram - Alma-Ata region	43.48	78.17	2015	KZ04_09	KZ04_09	CFIA-LEP0464	M
896	Kazakhstan	KZ04*	Usek - Taldy-Korgan Province	44.468	79.8293	2015	KZ04_10	KZ05_01	CFIA-LEP0460	M
897	Kazakhstan	KZ04*	Usek - Taldy-Korgan Province	44.468	79.8293	2015	KZ04_11	KZ05_02	CFIA-LEP0470	M
898	Kazakhstan	KZ04*	Usek - Taldy-Korgan Province	44.468	79.8293	2015	KZ04_12	KZ05_03	CFIA-LEP0471	M
899	Kazakhstan	KZ04*	Chingilsu - Alma-Ata region	43.58	78.664	2015	KZ04_13	KZ06_01	CFIA-LEP0469	M
900	Kazakhstan	KZ04*	Chingilsu - Alma-Ata region	43.58	78.664	2015	KZ04_14	KZ06_02	CFIA-LEP0472	M
901	Kazakhstan	KZ04*	Ile river - Alama-Ata province	43.9636	79.6	2015	KZ04_15	KZ07_01	CFIA-LEP0473	M
902	Kazakhstan	KZ04*	Ile river - Alama-Ata province	43.9636	79.6	2015	KZ04_16	KZ07_02	CFIA-LEP0464	M
903	Kazakhstan	KZ04*	Ile river - Alama-Ata province	43.9636	79.6	2015	KZ04_17	KZ07_03	CFIA-LEP0475	M
904	USA	US02*	Boston - Massachusetts	42.3387	-71.1266	2016	MA16_01	MA16_01	MA16 15.01	M
905	USA	US02*	Boston - Massachusetts	42.3387	-71.1266	2016	MA16_02	MA16_02	MA16 15.02	M
906	USA	US02*	Boston - Massachusetts	42.3387	-71.1266	2016	MA16_03	MA16_03	MA16 15.03	M
907	USA	US02*	Boston - Massachusetts	42.3387	-71.1266	2016	MA16_04	MA16_04	MA16 15.04	M
908	USA	US02*	Boston - Massachusetts	42.3387	-71.1266	2016	MA16_05	MA16_05	MA16 15.05	M
909	USA	US02*	Boston - Massachusetts	42.323	-71.1189	2016	MA16_06	MA16_06	MA16 16.01	M
910	USA	US02*	Boston - Massachusetts	42.323	-71.1189	2016	MA16_07	MA16_07	MA16 16.02	M
911	USA	US02*	Boston - Massachusetts	42.323	-71.1189	2016	MA16_08	MA16_08	MA16 16.03	M
912	USA	US02*	Boston - Massachusetts	42.323	-71.1189	2016	MA16_09	MA16_09	MA16 16.04	M
913	USA	US02*	Boston - Massachusetts	42.323	-71.1189	2016	MA16_10	MA16_10	MA16 16.05	M
914	USA	US02*	Boston - Massachusetts	42.3284	-71.134	2016	MA16_11	MA16_11	MA16 17.01	M
915	USA	US02*	Boston - Massachusetts	42.3284	-71.134	2016	MA16_12	MA16_12	MA16 17.02	M
916	USA	US02*	Boston - Massachusetts	42.3284	-71.134	2016	MA16_13	MA16_13	MA16 17.03	M
917	USA	US02*	Boston - Massachusetts	42.3284	-71.134	2016	MA16_14	MA16_14	MA16 17.04	M
918	USA	US02*	Boston - Massachusetts	42.3284	-71.134	2016	MA16_15	MA16_15	MA16 17.05	M
919	USA	US02*	Boston - Massachusetts	42.2926	-71.0958	2016	MA16_16	MA16_16	MA16 18.01	M
920	USA	US02*	Boston - Massachusetts	42.2926	-71.0958	2016	MA16_17	MA16_17	MA16 18.02	M
921	USA	US02*	Boston - Massachusetts	42.2926	-71.0958	2016	MA16_18	MA16_18	MA16 18.04	M
922	USA	US02*	Boston - Massachusetts	42.2926	-71.0958	2016	MA16_19	MA16_19	MA16 18.05	M
923	USA	US02*	Boston - Massachusetts	42.2965	-71.0156	2016	MA16_20	MA16_20	MA16 19.01	M
924	USA	US02*	Boston - Massachusetts	42.2965	-71.0156	2016	MA16_21	MA16_21	MA16 19.02	M
925	USA	US02*	Boston - Massachusetts	42.2965	-71.0156	2016	MA16_22	MA16_22	MA16 19.04	M
926	USA	US02*	Boston - Massachusetts	42.2965	-71.0156	2016	MA16_23	MA16_23	MA16 19.05	M
927	USA	US02*	Boston - Massachusetts	42.3026	-71.0127	2016	MA16_24	MA16_24	MA16 20.01	M
928	USA	US02*	Boston - Massachusetts	42.3026	-71.0127	2016	MA16_25	MA16_25	MA16 20.02	M
929	USA	US02*	Boston - Massachusetts	42.3026	-71.0127	2016	MA16_26	MA16_26	MA16 20.03	M
930	USA	US02*	Boston - Massachusetts	42.3026	-71.0127	2016	MA16_27	MA16_27	MA16 20.04	M
931	USA	US02*	Boston - Massachusetts	42.3026	-71.0127	2016	MA16_28	MA16_28	MA16 20.05	M
932	USA	US02*	Boston - Massachusetts	42.2896	-71.0171	2016	MA16_29	MA16_29	MA16 21.01	M
933	USA	US02*	Boston - Massachusetts	42.2896	-71.0171	2016	MA16_30	MA16_30	MA16 21.02	M
934	USA	US01*	Detroit - Michigan	42.3096	-83.088	2017	MI17_01	MI17_01	MI17 1.01	M
935	USA	US01*	Detroit - Michigan	42.3096	-83.088	2017	MI17_02	MI17_02	MI17 1.02	M
936	USA	US01*	Detroit - Michigan	42.3096	-83.088	2017	MI17_03	MI17_03	MI17 1.05	M
937	USA	US01*	Detroit - Michigan	42.3096	-83.088	2017	MI17_04	MI17_04	MI17 2.01	M
938	USA	US01*	Detroit - Michigan	42.3096	-83.088	2017	MI17_05	MI17_05	MI17 2.02	M
939	USA	US01*	Detroit - Michigan	42.2276	-83.3127	2017	MI17_06	MI17_06	MI17 3.01	M
940	USA	US01*	Detroit - Michigan	42.2276	-83.3127	2017	MI17_07	MI17_07	MI17 3.02	M
941	USA	US01*	Detroit - Michigan	42.2276	-83.3127	2017	MI17_08	MI17_08	MI17 3.03	M
942	USA	US01*	Detroit - Michigan	42.2276	-83.3127	2017	MI17_09	MI17_09	MI17 3.04	M
943	USA	US01*	Detroit - Michigan	42.2276	-83.3127	2017	MI17_10	MI17_10	MI17 3.05	M
944	USA	US01*	Detroit - Michigan	42.2276	-83.3127	2017	MI17_11	MI17_11	MI17 3.06	M
945	USA	US01*	Detroit - Michigan	42.2276	-83.3127	2017	MI17_12	MI17_12	MI17 3.07	M
946	USA	US01*	Detroit - Michigan	42.2276	-83.3127	2017	MI17_13	MI17_13	MI17 3.08	M
947	USA	US01*	Detroit - Michigan	42.2276	-83.3127	2017	MI17_14	MI17_14	MI17 3.09	M
948	USA	US01*	Detroit - Michigan	42.2276	-83.3127	2017	MI17_15	MI17_15	Mi17 3.10	M
949	USA	US01*	Detroit - Michigan	42.2513	-83.5045	2017	MI17_16	MI17_16	MI17 5.01	M
950	USA	US01*	Detroit - Michigan	42.2513	-83.5045	2017	MI17_17	MI17_17	MI17 5.02	M
951	USA	US01*	Detroit - Michigan	42.2513	-83.5045	2017	MI17_18	MI17_18	MI17 5.03	M
952	USA	US01*	Detroit - Michigan	42.2513	-83.5045	2017	MI17_19	MI17_19	MI17 5.04	M
953	USA	US01*	Detroit - Michigan	42.2513	-83.5045	2017	MI17_20	MI17_20	MI17 5.05	M
954	USA	US01*	Detroit - Michigan	42.2513	-83.5045	2017	MI17_21	MI17_21	MI17 5.06	M
955	USA	US01*	Detroit - Michigan	42.2513	-83.5045	2017	MI17_22	MI17_22	MI17 5.07	M
956	USA	US01*	Detroit - Michigan	42.2513	-83.5045	2017	MI17_23	MI17_23	MI17 5.08	M
957	USA	US01*	Detroit - Michigan	42.2513	-83.5045	2017	MI17_24	MI17_24	MI17 5.09	M
958	USA	US01*	Detroit - Michigan	42.2513	-83.5045	2017	MI17_25	MI17_25	MI17 5.10	M
959	USA	US01*	Detroit - Michigan	42.263	-83.5515	2017	MI17_26	MI17_26	MI17 6.01	M
960	USA	US01*	Detroit - Michigan	42.263	-83.5515	2017	MI17_27	MI17_27	MI17 6.02	M
961	USA	US01*	Detroit - Michigan	42.263	-83.5515	2017	MI17_28	MI17_28	MI17 6.03	M
962	USA	US01*	Detroit - Michigan	42.263	-83.5515	2017	MI17_29	MI17_29	MI17 6.04	M
963	USA	US01*	Detroit - Michigan	42.263	-83.5515	2017	MI17_30	MI17_30	MI17 6.05	M
964	USA	US04*	Philadelphia - New Jersey	39.8479	-75.2381	2016	NJ16_01	NJ16_01	NJ16 74.01	M
965	USA	US04*	Philadelphia - New Jersey	39.8479	-75.2381	2016	NJ16_02	NJ16_02	NJ16 74.02	M
966	USA	US04*	Philadelphia - New Jersey	39.8479	-75.2381	2016	NJ16_03	NJ16_03	NJ16 74.03	M
967	USA	US04*	Philadelphia - New Jersey	39.8479	-75.2381	2016	NJ16_04	NJ16_04	NJ16 74.04	M
968	USA	US04*	Philadelphia - New Jersey	39.8479	-75.2381	2016	NJ16_05	NJ16_05	NJ16 74.05	M
969	USA	US04*	Philadelphia - New Jersey	39.8479	-75.2381	2016	NJ16_06	NJ16_06	NJ16 74.06	M
970	USA	US04*	Philadelphia - New Jersey	39.8479	-75.2381	2016	NJ16_07	NJ16_07	NJ16 74.07	M
971	USA	US04*	Philadelphia - New Jersey	39.8441	-75.2357	2016	NJ16_08	NJ16_08	NJ16 75.01	M
972	USA	US04*	Philadelphia - New Jersey	39.8441	-75.2357	2016	NJ16_09	NJ16_09	NJ16 75.02	M
973	USA	US04*	Philadelphia - New Jersey	39.827	-75.2943	2016	NJ16_10	NJ16_10	NJ16 76.01	M
974	USA	US04*	Philadelphia - New Jersey	39.827	-75.2943	2016	NJ16_11	NJ16_11	NJ16 76.02	M
975	USA	US04*	Philadelphia - New Jersey	39.827	-75.2943	2016	NJ16_12	NJ16_12	NJ16 76.03	M
976	USA	US04*	Philadelphia - New Jersey	39.827	-75.2943	2016	NJ16_13	NJ16_13	NJ16 76.04	M
977	USA	US04*	Philadelphia - New Jersey	39.827	-75.2943	2016	NJ16_14	NJ16_14	NJ16 76.05	M
978	USA	US04*	Philadelphia - New Jersey	39.827	-75.2943	2016	NJ16_15	NJ16_15	NJ16 76.06	M
979	USA	US04*	Philadelphia - New Jersey	39.8117	-75.2933	2016	NJ16_16	NJ16_16	NJ16 77.01	M
980	USA	US04*	Philadelphia - New Jersey	39.8117	-75.2933	2016	NJ16_17	NJ16_17	NJ16 77.03	M
981	USA	US04*	Philadelphia - New Jersey	39.8345	-75.2504	2016	NJ16_18	NJ16_18	NJ16 78.01	M
982	USA	US04*	Philadelphia - New Jersey	39.8345	-75.2504	2016	NJ16_19	NJ16_19	NJ16 78.02	M
983	USA	US04*	Philadelphia - New Jersey	39.8345	-75.2504	2016	NJ16_20	NJ16_20	NJ16 78.03	M
984	USA	US04*	Philadelphia - New Jersey	39.8345	-75.2504	2016	NJ16_21	NJ16_21	NJ16 78.04	M
985	USA	US04*	Philadelphia - New Jersey	39.8345	-75.2504	2016	NJ16_22	NJ16_22	NJ16 78.05	M
986	USA	US04*	Philadelphia - New Jersey	39.8345	-75.2504	2016	NJ16_23	NJ16_23	NJ16 78.06	M
987	USA	US04*	Philadelphia - New Jersey	39.8444	-75.2481	2016	NJ16_24	NJ16_24	NJ16 79.01	M
988	Poland	PL01	Wroclaw - Lower Silesian Voivodeship	51.148	16.952	2017	PL01_01	PL01_01		M
989	Poland	PL01	Wroclaw - Lower Silesian Voivodeship	51.148	16.952	2017	PL01_02	PL01_02		M
990	Poland	PL01	Wroclaw - Lower Silesian Voivodeship	51.148	16.952	2017	PL01_03	PL01_03		M
991	Poland	PL01	Wroclaw - Lower Silesian Voivodeship	51.148	16.952	2017	PL01_04	PL01_04		M
992	Poland	PL01	Wroclaw - Lower Silesian Voivodeship	51.148	16.952	2017	PL01_05	PL01_05		M
993	Poland	PL01	Wroclaw - Lower Silesian Voivodeship	51.148	16.952	2017	PL01_06	PL01_06		M
994	Poland	PL01	Wroclaw - Lower Silesian Voivodeship	51.148	16.952	2017	PL01_07	PL01_07		M
995	Poland	PL01	Wroclaw - Lower Silesian Voivodeship	51.148	16.952	2017	PL01_08	PL01_08		M
996	Poland	PL01	Wroclaw - Lower Silesian Voivodeship	51.148	16.952	2017	PL01_09	PL01_09		M
997	Poland	PL01	Wroclaw - Lower Silesian Voivodeship	51.148	16.952	2017	PL01_10	PL01_10		M
998	Poland	PL01	Wroclaw - Lower Silesian Voivodeship	51.148	16.952	2017	PL01_11	PL01_11		M
999	Poland	PL01	Wroclaw - Lower Silesian Voivodeship	51.148	16.952	2017	PL01_12	PL01_12		M
1000	Poland	PL01	Wroclaw - Lower Silesian Voivodeship	51.148	16.952	2017	PL01_13	PL01_13		M
1001	Poland	PL01	Wroclaw - Lower Silesian Voivodeship	51.148	16.952	2017	PL01_14	PL01_14		M
1002	Poland	PL01	Wroclaw - Lower Silesian Voivodeship	51.148	16.952	2017	PL01_15	PL01_15		M
1003	Poland	PL01	Wroclaw - Lower Silesian Voivodeship	51.148	16.952	2017	PL01_16	PL01_16		M
1004	Poland	PL01	Wroclaw - Lower Silesian Voivodeship	51.148	16.952	2017	PL01_17	PL01_17		M
1005	Poland	PL01	Wroclaw - Lower Silesian Voivodeship	51.148	16.952	2017	PL01_18	PL01_18		M
1006	Poland	PL01	Wroclaw - Lower Silesian Voivodeship	51.148	16.952	2017	PL01_19	PL01_19		M
1007	Poland	PL01	Wroclaw - Lower Silesian Voivodeship	51.148	16.952	2017	PL01_20	PL01_20		M
1008	Poland	PL01	Wroclaw - Lower Silesian Voivodeship	51.148	16.952	2017	PL01_21	PL01_21		M
1009	Poland	PL01	Wroclaw - Lower Silesian Voivodeship	51.148	16.952	2017	PL01_22	PL01_22		M
1010	Poland	PL01	Wroclaw - Lower Silesian Voivodeship	51.148	16.952	2017	PL01_23	PL01_23		M
1011	Poland	PL01	Wroclaw - Lower Silesian Voivodeship	51.148	16.952	2017	PL01_24	PL01_24		M
1012	Poland	PL01	Wroclaw - Lower Silesian Voivodeship	51.148	16.952	2017	PL01_25	PL01_25		M
1013	Poland	PL01	Wroclaw - Lower Silesian Voivodeship	51.148	16.952	2017	PL01_26	PL01_26		M
1014	Poland	PL01	Wroclaw - Lower Silesian Voivodeship	51.148	16.952	2017	PL01_27	PL01_27		M
1015	Poland	PL01	Wroclaw - Lower Silesian Voivodeship	51.148	16.952	2017	PL01_28	PL01_28		M
1016	Poland	PL01	Wroclaw - Lower Silesian Voivodeship	51.148	16.952	2017	PL01_29	PL01_29		M
1017	Poland	PL01	Wroclaw - Lower Silesian Voivodeship	51.148	16.952	2017	PL01_30	PL01_30		M
1018	Portugal	PT01	Cascais - Lisbon	38.7009	-9.42	2018	PT01_01	PT01_01		M
1019	Portugal	PT01	Cascais - Lisbon	38.7009	-9.42	2018	PT01_02	PT01_02		M
1020	Portugal	PT01	Cascais - Lisbon	38.7009	-9.42	2018	PT01_03	PT01_03		M
1021	Portugal	PT01	Cascais - Lisbon	38.7009	-9.42	2018	PT01_04	PT01_04		M
1022	Portugal	PT01	Cascais - Lisbon	38.7009	-9.42	2018	PT01_05	PT01_05		M
1023	Portugal	PT01	Cascais - Lisbon	38.7009	-9.42	2018	PT01_06	PT01_06		M
1024	Portugal	PT01	Cascais - Lisbon	38.7009	-9.42	2018	PT01_07	PT01_07		M
1025	Portugal	PT01	Cascais - Lisbon	38.7009	-9.42	2018	PT01_08	PT01_08		M
1026	Portugal	PT01	Cascais - Lisbon	38.7009	-9.42	2018	PT01_09	PT01_09		M
1027	Portugal	PT01	Cascais - Lisbon	38.7009	-9.42	2018	PT01_10	PT01_10		M
1028	Portugal	PT01	Cascais - Lisbon	38.7009	-9.42	2018	PT01_11	PT01_11		M
1029	Portugal	PT01	Cascais - Lisbon	38.7009	-9.42	2018	PT01_12	PT01_12		M
1030	Portugal	PT01	Cascais - Lisbon	38.7009	-9.42	2018	PT01_13	PT01_13		M
1031	Portugal	PT01	Cascais - Lisbon	38.7009	-9.42	2018	PT01_14	PT01_14		M
1032	Portugal	PT01	Cascais - Lisbon	38.7009	-9.42	2018	PT01_15	PT01_15		M
1033	Portugal	PT01	Cascais - Lisbon	38.7009	-9.42	2018	PT01_44	PT01_44		M
1034	Portugal	PT01	Cascais - Lisbon	38.7009	-9.42	2018	PT01_45	PT01_45		M
1035	Portugal	PT01	Cascais - Lisbon	38.7009	-9.42	2018	PT01_46	PT01_46		M
1036	Portugal	PT01	Cascais - Lisbon	38.7009	-9.42	2018	PT01_47	PT01_47		M
1037	Portugal	PT01	Cascais - Lisbon	38.7009	-9.42	2018	PT01_48	PT01_48		M
1038	Portugal	PT01	Cascais - Lisbon	38.7009	-9.42	2018	PT01_49	PT01_49		M
1039	Portugal	PT01	Cascais - Lisbon	38.7009	-9.42	2018	PT01_50	PT01_50		M
1040	Portugal	PT01	Cascais - Lisbon	38.7009	-9.42	2018	PT01_51	PT01_51		M
1041	Portugal	PT01	Cascais - Lisbon	38.7009	-9.42	2018	PT01_52	PT01_52		M
1042	Portugal	PT01	Cascais - Lisbon	38.7009	-9.42	2018	PT01_53	PT01_53		M
1043	Portugal	PT01	Cascais - Lisbon	38.7009	-9.42	2018	PT01_54	PT01_54		M
1044	Portugal	PT01	Cascais - Lisbon	38.7009	-9.42	2018	PT01_55	PT01_55		M
1045	Portugal	PT01	Cascais - Lisbon	38.7009	-9.42	2018	PT01_56	PT01_56		M
1046	Portugal	PT01	Cascais - Lisbon	38.7009	-9.42	2018	PT01_57	PT01_57		M
1047	Portugal	PT01	Cascais - Lisbon	38.7009	-9.42	2018	PT01_58	PT01_58		M
1048	Russia	RU01	Verhneusinsk - Krasnoyarsk Krai	52.2375	93.0292	2017	RU01_01	RU01_01		M
1049	Russia	RU01	Verhneusinsk - Krasnoyarsk Krai	52.2375	93.0292	2017	RU01_02	RU01_02		M
1050	Russia	RU01	Verhneusinsk - Krasnoyarsk Krai	52.2375	93.0292	2017	RU01_03	RU01_03		M
1051	Russia	RU01	Verhneusinsk - Krasnoyarsk Krai	52.2375	93.0292	2017	RU01_04	RU01_04		M
1052	Russia	RU01	Verhneusinsk - Krasnoyarsk Krai	52.2375	93.0292	2017	RU01_05	RU01_05		M
1053	Russia	RU01	Verhneusinsk - Krasnoyarsk Krai	52.2375	93.0292	2017	RU01_06	RU01_06		M
1054	Russia	RU01	Verhneusinsk - Krasnoyarsk Krai	52.2375	93.0292	2017	RU01_07	RU01_07		M
1055	Russia	RU01	Verhneusinsk - Krasnoyarsk Krai	52.2375	93.0292	2017	RU01_08	RU01_08		M
1056	Russia	RU01	Verhneusinsk - Krasnoyarsk Krai	52.2375	93.0292	2017	RU01_09	RU01_09		M
1057	Russia	RU01	Verhneusinsk - Krasnoyarsk Krai	52.2375	93.0292	2017	RU01_10	RU01_10		M
1058	Russia	RU02*	Gornotaezhnoye - Primorsky Krai	43.6979	132.158	2015	RU02_01	RU02_01	CFIA-LEP0443	M
1059	Russia	RU02*	Gornotaezhnoye - Primorsky Krai	43.6979	132.158	2015	RU02_02	RU02_02	CFIA-LEP0444	F
1060	Russia	RU02*	Gornotaezhnoye - Primorsky Krai	43.6979	132.158	2015	RU02_03	RU02_03	CFIA-LEP0445	M
1061	Russia	RU02*	Gornotaezhnoye - Primorsky Krai	43.6979	132.158	2015	RU02_04	RU02_04	CFIA-LEP0446	F
1062	Russia	RU02*	Gornotaezhnoye - Primorsky Krai	43.6979	132.158	2015	RU02_05	RU02_05	CFIA-LEP0447	M
1063	Russia	RU02*	Ussuri - Primorsky Krai	43.621	131.457	2014	RU02_06	RU03_01	CFIA-LEP0920	M
1064	Russia	RU02*	Ussuri - Primorsky Krai	43.621	131.457	2014	RU02_07	RU03_02	CFIA-LEP0921	F
1065	Russia	RU02*	Ussuri - Primorsky Krai	43.621	131.457	2014	RU02_08	RU03_03	CFIA-LEP0922	M
1066	Russia	RU02*	Ussuri - Primorsky Krai	43.621	131.457	2014	RU02_09	RU03_04	CFIA-LEP0923	F
1067	Russia	RU02*	Ussuri - Primorsky Krai	43.621	131.457	2014	RU02_10	RU03_05	CFIA-LEP0924	M
1068	Russia	RU02*	Ussuri - Primorsky Krai	43.621	131.457	2014	RU02_11	RU03_06	CFIA-LEP0925	M
1069	Russia	RU02*	kaymanavka - Primorsky Krai	43.47	131.92	2018	RU02_12	RU40_01		M
1070	Russia	RU02*	kaymanavka - Primorsky Krai	43.47	131.92	2018	RU02_13	RU40_02		F
1071	Russia	RU02*	kaymanavka - Primorsky Krai	43.47	131.92	2018	RU02_14	RU40_03		F
1072	Russia	RU02*	kuparisavu - Primorsky Krai	-	-	-	RU02_15	RU42_01		?
1073	Russia	RU02*	-	-	-	-	RU02_16	RU45_01	MC55	?
1074	Russia	RU38*	Il'skaya - Krasnodar Krai - Caucasus	44.8859	39.8425	2015	RU38_01	RU04_01	CFIA-LEP0941	M
1075	Russia	RU38*	Il'skaya - Krasnodar Krai - Caucasus	44.8859	39.8425	2015	RU38_02	RU04_02	CFIA-LEP0942	M
1076	Russia	RU38*	Il'skaya - Krasnodar Krai - Caucasus	44.8859	39.8425	2015	RU38_03	RU04_03	CFIA-LEP0943	M
1077	Russia	RU38*	Il'skaya - Krasnodar Krai - Caucasus	44.8859	39.8425	2015	RU38_04	RU04_04	CFIA-LEP0944	M
1078	Russia	RU38*	Il'skaya - Krasnodar Krai - Caucasus	44.8859	39.8425	2015	RU38_05	RU04_05	CFIA-LEP0945	M
1079	Russia	RU38*	Il'skaya - Krasnodar Krai - Caucasus	44.8859	39.8425	2015	RU38_06	RU04_06	CFIA-LEP0946	M
1080	Russia	RU38*	Kuban - Krasnodar Krai - Caucasus	45.22	39.6	2018	RU38_07	KUB_01		M
1081	Russia	RU38*	Kuban - Krasnodar Krai - Caucasus	45.22	39.6	2018	RU38_08	KUB_02		M
1082	Russia	RU38*	Kuban - Krasnodar Krai - Caucasus	45.22	39.6	2018	RU38_09	KUB_03		M
1083	Russia	RU38*	Kuban - Krasnodar Krai - Caucasus	45.22	39.6	2018	RU38_10	KUB_04		M
1084	Russia	RU38*	Kuban - Krasnodar Krai - Caucasus	45.22	39.6	2018	RU38_11	KUB_05		M
1085	Russia	RU38*	Kuban - Krasnodar Krai - Caucasus	45.22	39.6	2018	RU38_12	KUB_06		M
1086	Russia	RU38*	Kuban - Krasnodar Krai - Caucasus	45.22	39.6	2018	RU38_13	KUB_07		M
1087	Russia	RU38*	Kuban - Krasnodar Krai - Caucasus	45.22	39.6	2018	RU38_14	KUB_08		M
1088	Russia	RU38*	Kuban - Krasnodar Krai - Caucasus	45.22	39.6	2018	RU38_15	KUB_09		M
1089	Russia	RU38*	Kuban - Krasnodar Krai - Caucasus	45.22	39.6	2018	RU38_16	KUB_10		M
1090	Russia	RU38*	Kuban - Krasnodar Krai - Caucasus	45.22	39.6	2018	RU38_17	KUB_13		M
1091	Russia	RU38*	Kuban - Krasnodar Krai - Caucasus	45.22	39.6	2018	RU38_18	KUB_14		M
1092	Russia	RU38*	Kuban - Krasnodar Krai - Caucasus	45.22	39.6	2018	RU38_19	KUB_15		M
1093	Russia	RU38*	Kuban - Krasnodar Krai - Caucasus	45.22	39.6	2017	RU38_20	Kub_004_2017		M
1094	Russia	RU38*	Kuban - Krasnodar Krai - Caucasus	45.22	39.6	2017	RU38_21	Kub_006_2017		M
1095	Russia	RU38*	Kuban - Krasnodar Krai - Caucasus	45.22	39.6	2017	RU38_22	Kub_007_2017		M
1096	Russia	RU38*	Kuban - Krasnodar Krai - Caucasus	45.22	39.6	2017	RU38_23	Kub_008_2017		M
1097	Russia	RU38*	Kuban - Krasnodar Krai - Caucasus	45.22	39.6	2017	RU38_24	Kub_009_2017		M
1098	Russia	RU38*	Kuban - Krasnodar Krai - Caucasus	45.22	39.6	2017	RU38_25	Kub_010_2017		M
1099	Russia	RU24*	Asha - Bachkortostan - Volga federal district	54.55	57.17	2018	RU24_01	Asha_01	Asha_01	M
1100	Russia	RU24*	Asha - Bachkortostan - Volga federal district	54.55	57.17	2018	RU24_02	Asha_02	Asha_02	M
1101	Russia	RU24*	Asha - Bachkortostan - Volga federal district	54.55	57.17	2018	RU24_03	Asha_03	Asha_03	M
1102	Russia	RU24*	Asha - Bachkortostan - Volga federal district	54.55	57.17	2018	RU24_04	Asha_04	Asha_04	M
1103	Russia	RU24*	Asha - Bachkortostan - Volga federal district	54.55	57.17	2018	RU24_05	Asha_05	Asha_05	M
1104	Russia	RU24*	Asha - Bachkortostan - Volga federal district	54.55	57.17	2018	RU24_06	Asha_06	Asha_06	M
1105	Russia	RU24*	Asha - Bachkortostan - Volga federal district	54.55	57.17	2018	RU24_07	Asha_07	Asha_07	M
1106	Russia	RU24*	Asha - Bachkortostan - Volga federal district	54.55	57.17	2018	RU24_08	Asha_08	Asha_08	M
1107	Russia	RU24*	Asha - Bachkortostan - Volga federal district	54.55	57.17	2018	RU24_09	Asha_09	Asha_09	M
1108	Russia	RU24*	Kamensk-Uralsky - Tcheliabinsk Oblast - Ural Federal dictrict	56.47	61.73	2015	RU24_10	19_01	Kamensk-Uralsky_01	M
1109	Russia	RU24*	Kamensk-Uralsky - Tcheliabinsk Oblast - Ural Federal dictrict	56.47	61.73	2015	RU24_11	19_02	Kamensk-Uralsky_02	M
1110	Russia	RU24*	Kamensk-Uralsky - Tcheliabinsk Oblast - Ural Federal dictrict	56.47	61.73	2015	RU24_12	19_04	Kamensk-Uralsky_04	M
1111	Russia	RU24*	Kamensk-Uralsky - Tcheliabinsk Oblast - Ural Federal dictrict	56.47	61.73	2015	RU24_13	19_05	Kamensk-Uralsky_05	M
1112	Russia	RU24*	Kamensk-Uralsky - Tcheliabinsk Oblast - Ural Federal dictrict	56.47	61.73	2015	RU24_14	19_06	Kamensk-Uralsky_06	M
1113	Russia	RU24*	Kamensk-Uralsky - Tcheliabinsk Oblast - Ural Federal dictrict	56.47	61.73	2015	RU24_15	19_07	Kamensk-Uralsky_07	M
1114	Russia	RU24*	Kamensk-Uralsky - Tcheliabinsk Oblast - Ural Federal dictrict	56.47	61.73	2015	RU24_16	19_08	Kamensk-Uralsky_08	M
1115	Russia	RU24*	Kamensk-Uralsky - Tcheliabinsk Oblast - Ural Federal dictrict	56.47	61.73	2015	RU24_17	19_09	Kamensk-Uralsky_09	M
1116	Russia	RU24*	Kamensk-Uralsky - Tcheliabinsk Oblast - Ural Federal dictrict	56.47	61.73	2015	RU24_18	19_10	Kamensk-Uralsky_10	M
1117	Russia	RU24*	Chebarkul - Tcheliabinsk Oblast - Oural federal district	54.55	60.25	2018	RU24_19	Cheb_01	Chebarkul_1	M
1118	Russia	RU24*	Chebarkul - Tcheliabinsk Oblast - Oural federal district	54.55	60.25	2018	RU24_20	Cheb_02	Chebarkul_2	M
1119	Russia	RU24*	Chebarkul - Tcheliabinsk Oblast - Oural federal district	54.55	60.25	2018	RU24_21	Cheb_03	Chebarkul_3	M
1120	Russia	RU24*	Chebarkul - Tcheliabinsk Oblast - Oural federal district	54.55	60.25	2018	RU24_22	Cheb_04	Chebarkul_4	M
1121	Russia	RU24*	Chebarkul - Tcheliabinsk Oblast - Oural federal district	54.55	60.25	2018	RU24_23	Cheb_05	Chebarkul_5	M
1122	Russia	RU24*	Chebarkul - Tcheliabinsk Oblast - Oural federal district	54.55	60.25	2018	RU24_24	Cheb_06	Chebarkul_6	M
1123	Russia	RU24*	Chebarkul - Tcheliabinsk Oblast - Oural federal district	54.55	60.25	2018	RU24_25	Cheb_07	Chebarkul_7	M
1124	Russia	RU24*	Chebarkul - Tcheliabinsk Oblast - Oural federal district	54.55	60.25	2018	RU24_26	Cheb_08	Chebarkul_8	M
1125	Russia	RU24*	Chebarkul - Tcheliabinsk Oblast - Oural federal district	54.55	60.25	2018	RU24_27	Cheb_09	Chebarkul_9	M
1126	Russia	RU24*	Chebarkul - Tcheliabinsk Oblast - Oural federal district	54.55	60.25	2018	RU24_28	Cheb_10	Chebarkul_10	M
1127	Russia	RU28*	Kupchegen - Altai Republic - Siberian federal district	50.62	86.44	2016	RU28_01	102_01		M
1128	Russia	RU28*	Kupchegen - Altai Republic - Siberian federal district	50.62	86.44	2016	RU28_02	102_02		M
1129	Russia	RU28*	Kupchegen - Altai Republic - Siberian federal district	50.62	86.44	2016	RU28_03	102_03		M
1130	Russia	RU28*	Kupchegen - Altai Republic - Siberian federal district	50.62	86.44	2016	RU28_04	102_04		M
1131	Russia	RU28*	Kupchegen - Altai Republic - Siberian federal district	50.62	86.44	2016	RU28_05	102_10		M
1132	Russia	RU28*	Kupchegen - Altai Republic - Siberian federal district	50.62	86.44	2016	RU28_06	102_11		M
1133	Russia	RU28*	Nyzhnjaja Talda - Altai Republic - Siberian federal district	50.88	86	2017	RU28_07	104_06		M
1134	Russia	RU28*	Oroktoj -Altai Republic - Siberian federal district	51.02	86.03	2017	RU28_08	106_01		M
1135	Russia	RU28*	Oroktoj -Altai Republic - Siberian federal district	51.02	86.03	2017	RU28_09	106_02		M
1136	Russia	RU28*	Oroktoj -Altai Republic - Siberian federal district	51.02	86.03	2017	RU28_10	106_03		M
1137	Russia	RU28*	Oroktoj -Altai Republic - Siberian federal district	51.02	86.03	2017	RU28_11	106_04		M
1138	Russia	RU28*	Oroktoj -Altai Republic - Siberian federal district	51.02	86.03	2017	RU28_12	106_06		M
1139	Russia	RU28*	Oroktoj -Altai Republic - Siberian federal district	51.02	86.03	2017	RU28_13	106_07		M
1140	Russia	RU28*	Oroktoj -Altai Republic - Siberian federal district	51.02	86.03	2017	RU28_14	106_08		M
1141	Russia	RU28*	Oroktoj -Altai Republic - Siberian federal district	51.02	86.03	2017	RU28_15	106_09		M
1142	Russia	RU28*	Oroktoj -Altai Republic - Siberian federal district	51.02	86.03	2017	RU28_16	106_12		M
1143	Russia	RU39	Khabarovsk - Khabarovsk Krai	48.2	135	2018	RU39_01	Hab_01		M
1144	Russia	RU39	Khabarovsk - Khabarovsk Krai	48.2	135	2018	RU39_02	Hab_02		M
1145	Russia	RU39	Khabarovsk - Khabarovsk Krai	48.2	135	2018	RU39_03	Hab_03		M
1146	Russia	RU39	Khabarovsk - Khabarovsk Krai	48.2	135	2018	RU39_04	Hab_04		M
1147	Russia	RU39	Khabarovsk - Khabarovsk Krai	48.2	135	2018	RU39_05	Hab_05		M
1148	Russia	RU39	Khabarovsk - Khabarovsk Krai	48.2	135	2018	RU39_06	Hab_06		M
1149	Russia	RU39	Khabarovsk - Khabarovsk Krai	48.2	135	2018	RU39_07	Hab_07		M
1150	Russia	RU39	Khabarovsk - Khabarovsk Krai	48.2	135	2018	RU39_08	Hab_08		M
1151	Russia	RU39	Khabarovsk - Khabarovsk Krai	48.2	135	2018	RU39_09	Hab_09		M
1152	Russia	RU39	Khabarovsk - Khabarovsk Krai	48.2	135	2018	RU39_10	Hab_10		M
1153	Russia	RU39	Khabarovsk - Khabarovsk Krai	48.2	135	2018	RU39_11	Hab_11		M
1154	Russia	RU39	Khabarovsk - Khabarovsk Krai	48.2	135	2018	RU39_12	Hab_12		M
1155	Russia	RU39	Khabarovsk - Khabarovsk Krai	48.2	135	2018	RU39_13	Hab_13		M
1156	Russia	RU39	Khabarovsk - Khabarovsk Krai	48.2	135	2018	RU39_14	Hab_14		M
1157	Russia	RU39	Khabarovsk - Khabarovsk Krai	48.2	135	2018	RU39_15	Hab_15		M
1158	Russia	RU39	Khabarovsk - Khabarovsk Krai	48.2	135	2018	RU39_16	Hab_16		M
1159	Russia	RU39	Khabarovsk - Khabarovsk Krai	48.2	135	2018	RU39_17	Hab_17		M
1160	Russia	RU39	Khabarovsk - Khabarovsk Krai	48.2	135	2018	RU39_18	Hab_18		M
1161	Russia	RU39	Khabarovsk - Khabarovsk Krai	48.2	135	2018	RU39_19	Hab_19		M
1162	Russia	RU39	Khabarovsk - Khabarovsk Krai	48.2	135	2018	RU39_20	Hab_20		M
1163	Russia	RU39	Khabarovsk - Khabarovsk Krai	48.2	135	2018	RU39_21	Hab_21		M
1164	Russia	RU39	Khabarovsk - Khabarovsk Krai	48.2	135	2018	RU39_22	Hab_22		M
1165	Russia	RU39	Khabarovsk - Khabarovsk Krai	48.2	135	2018	RU39_23	Hab_23		M
1166	Russia	RU39	Khabarovsk - Khabarovsk Krai	48.2	135	2018	RU39_24	Hab_24		M
1167	Russia	RU39	Khabarovsk - Khabarovsk Krai	48.2	135	2018	RU39_25	Hab_25		M
1168	Russia	RU39	Khabarovsk - Khabarovsk Krai	48.2	135	2018	RU39_26	Hab_26		M
1169	Russia	RU39	Khabarovsk - Khabarovsk Krai	48.2	135	2018	RU39_27	Hab_27		M
1170	Russia	RU39	Khabarovsk - Khabarovsk Krai	48.2	135	2018	RU39_28	Hab_28		M
1171	Russia	RU39	Khabarovsk - Khabarovsk Krai	48.2	135	2018	RU39_29	Hab_29		M
1172	Russia	RU39	Khabarovsk - Khabarovsk Krai	48.2	135	2018	RU39_30	Hab_30		M
1173	Russia	RU41	Orekhovo-Zouïevo - Moscow Oblast	55.8	38.97	2017	RU41_01	RU41_01		M
1174	Russia	RU41	Orekhovo-Zouïevo - Moscow Oblast	55.8	38.97	2017	RU41_02	RU41_02		M
1175	Russia	RU41	Orekhovo-Zouïevo - Moscow Oblast	55.8	38.97	2017	RU41_03	RU41_03		M
1176	Russia	RU41	Orekhovo-Zouïevo - Moscow Oblast	55.8	38.97	2017	RU41_04	RU41_04		M
1177	Russia	RU41	Orekhovo-Zouïevo - Moscow Oblast	55.8	38.97	2017	RU41_05	RU41_05		M
1178	Russia	RU41	Orekhovo-Zouïevo - Moscow Oblast	55.8	38.97	2017	RU41_06	RU41_06		M
1179	Russia	RU41	Orekhovo-Zouïevo - Moscow Oblast	55.8	38.97	2017	RU41_07	RU41_07		M
1180	Russia	RU41	Orekhovo-Zouïevo - Moscow Oblast	55.8	38.97	2017	RU41_08	RU41_08		M
1181	Russia	RU41	Orekhovo-Zouïevo - Moscow Oblast	55.8	38.97	2017	RU41_09	RU41_09		M
1182	Russia	RU41	Orekhovo-Zouïevo - Moscow Oblast	55.8	38.97	2017	RU41_10	RU41_10		M
1183	Russia	RU41	Orekhovo-Zouïevo - Moscow Oblast	55.8	38.97	2017	RU41_11	RU41_11		M
1184	Russia	RU41	Orekhovo-Zouïevo - Moscow Oblast	55.8	38.97	2017	RU41_12	RU41_12		M
1185	Russia	RU41	Orekhovo-Zouïevo - Moscow Oblast	55.8	38.97	2017	RU41_13	RU41_13		M
1186	Russia	RU41	Orekhovo-Zouïevo - Moscow Oblast	55.8	38.97	2017	RU41_14	RU41_14		M
1187	Russia	RU41	Orekhovo-Zouïevo - Moscow Oblast	55.8	38.97	2017	RU41_15	RU41_15		M
1188	Russia	RU41	Orekhovo-Zouïevo - Moscow Oblast	55.8	38.97	2017	RU41_16	RU41_16		M
1189	Russia	RU41	Orekhovo-Zouïevo - Moscow Oblast	55.8	38.97	2017	RU41_17	RU41_17		M
1190	Russia	RU41	Orekhovo-Zouïevo - Moscow Oblast	55.8	38.97	2017	RU41_18	RU41_18		M
1191	Russia	RU41	Orekhovo-Zouïevo - Moscow Oblast	55.8	38.97	2017	RU41_19	RU41_19		M
1192	Russia	RU41	Orekhovo-Zouïevo - Moscow Oblast	55.8	38.97	2017	RU41_20	RU41_20		M
1193	Russia	RU41	Orekhovo-Zouïevo - Moscow Oblast	55.8	38.97	2017	RU41_21	RU41_21		M
1194	Russia	RU41	Orekhovo-Zouïevo - Moscow Oblast	55.8	38.97	2017	RU41_22	RU41_22		M
1195	Russia	RU41	Orekhovo-Zouïevo - Moscow Oblast	55.8	38.97	2017	RU41_23	RU41_23		M
1196	Russia	RU41	Orekhovo-Zouïevo - Moscow Oblast	55.8	38.97	2017	RU41_24	RU41_24		M
1197	Russia	RU41	Orekhovo-Zouïevo - Moscow Oblast	55.8	38.97	2017	RU41_25	RU41_25		M
1198	Russia	RU41	Orekhovo-Zouïevo - Moscow Oblast	55.8	38.97	2017	RU41_26	RU41_26		M
1199	Russia	RU41	Orekhovo-Zouïevo - Moscow Oblast	55.8	38.97	2017	RU41_27	RU41_27		M
1200	Russia	RU41	Orekhovo-Zouïevo - Moscow Oblast	55.8	38.97	2017	RU41_28	RU41_28		M
1201	Russia	RU41	Orekhovo-Zouïevo - Moscow Oblast	55.8	38.97	2017	RU41_29	RU41_29		M
1202	Russia	RU41	Orekhovo-Zouïevo - Moscow Oblast	55.8	38.97	2017	RU41_30	RU41_30		M
1203	Russia	RU05	Pavlovsk - Krasnodar Krai	50.45	40.12	2015	RU05_01	RU05_01	CFIA-LEP0947	M
1204	Russia	RU05	Pavlovsk - Krasnodar Krai	50.45	40.12	2015	RU05_02	RU05_02	CFIA-LEP0948	M
1205	Russia	RU05	Pavlovsk - Krasnodar Krai	50.45	40.12	2015	RU05_03	RU05_03	CFIA-LEP0949	M
1206	Russia	RU05	Pavlovsk - Krasnodar Krai	50.45	40.12	2015	RU05_04	RU05_04	CFIA-LEP0950	M
1207	Russia	RU05	Pavlovsk - Krasnodar Krai	50.45	40.12	2015	RU05_05	RU05_05	CFIA-LEP0951	F
1208	Russia	RU05	Pavlovsk - Krasnodar Krai	50.45	40.12	2015	RU05_06	RU05_06	CFIA-LEP0952	F
1209	Russia	RU05	Pavlovsk - Krasnodar Krai	50.45	40.12	2015	RU05_07	RU05_07	CFIA-LEP0953	M
1210	Russia	RU05	Pavlovsk - Krasnodar Krai	50.45	40.12	2015	RU05_08	RU05_08	CFIA-LEP0954	M
1211	Russia	RU05	Pavlovsk - Krasnodar Krai	50.45	40.12	2015	RU05_09	RU05_09	CFIA-LEP0955	M
1212	Russia	RU05	Pavlovsk - Krasnodar Krai	50.45	40.12	2015	RU05_10	RU05_10	CFIA-LEP0956	M
1213	Russia	RU05	Pavlovsk - Krasnodar Krai	50.45	40.12	2015	RU05_11	RU05_11	CFIA-LEP0957	M
1214	Russia	RU05	Pavlovsk - Krasnodar Krai	50.45	40.12	2015	RU05_12	RU05_12	CFIA-LEP0958	M
1215	Russia	RU07	Leskhoz - Rostov Oblast	48.91	40.4	2015	RU07_01	RU07_01	CFIA-LEP0968	M
1216	Russia	RU07	Leskhoz - Rostov Oblast	48.91	40.4	2015	RU07_02	RU07_02	CFIA-LEP0969	M
1217	Russia	RU07	Leskhoz - Rostov Oblast	48.91	40.4	2015	RU07_03	RU07_03	CFIA-LEP0970	M
1218	Russia	RU07	Leskhoz - Rostov Oblast	48.91	40.4	2015	RU07_04	RU07_04	CFIA-LEP0971	M
1219	Russia	RU07	Leskhoz - Rostov Oblast	48.91	40.4	2015	RU07_05	RU07_05	CFIA-LEP0972	M
1220	Russia	RU07	Leskhoz - Rostov Oblast	48.91	40.4	2015	RU07_06	RU07_06	CFIA-LEP0973	M
1221	Russia	RU07	Leskhoz - Rostov Oblast	48.91	40.4	2015	RU07_07	RU07_07	CFIA-LEP0974	M
1222	Russia	RU07	Leskhoz - Rostov Oblast	48.91	40.4	2015	RU07_08	RU07_08	CFIA-LEP0975	M
1223	Russia	RU07	Leskhoz - Rostov Oblast	48.91	40.4	2015	RU07_09	RU07_09	CFIA-LEP0976	M
1224	Russia	RU07	Leskhoz - Rostov Oblast	48.91	40.4	2015	RU07_10	RU07_10	CFIA-LEP0977	M
1225	Russia	RU07	Leskhoz - Rostov Oblast	48.91	40.4	2015	RU07_11	RU07_11	CFIA-LEP0978	M
1226	Russia	RU07	Leskhoz - Rostov Oblast	48.91	40.4	2015	RU07_12	RU07_12	CFIA-LEP0979	M
1227	Russia	RU07	Leskhoz - Rostov Oblast	48.91	40.4	2015	RU07_13	RU07_13	CFIA-LEP0980	M
1228	Russia	RU07	Leskhoz - Rostov Oblast	48.91	40.4	2015	RU07_14	RU07_14	CFIA-LEP0981	M
1229	Russia	RU07	Leskhoz - Rostov Oblast	48.91	40.4	2015	RU07_15	RU07_15	CFIA-LEP0982	M
1230	Russia	RU07	Leskhoz - Rostov Oblast	48.91	40.4	2015	RU07_16	RU07_16	CFIA-LEP0983	M
1231	Russia	RU07	Leskhoz - Rostov Oblast	48.91	40.4	2015	RU07_17	RU07_17	CFIA-LEP0984	M
1232	Russia	RU07	Leskhoz - Rostov Oblast	48.91	40.4	2015	RU07_18	RU07_18	CFIA-LEP0985	M
1233	Russia	RU08*	Osmk - Omsk Oblast	54.9831	73.4249	2015	RU08_01	RU08_01	CFIA-LEP0740	M
1234	Russia	RU08*	Osmk - Omsk Oblast	54.9831	73.4249	2015	RU08_02	RU08_02	CFIA-LEP0741	M
1235	Russia	RU08*	Osmk - Omsk Oblast	54.9831	73.4249	2015	RU08_03	RU08_03	CFIA-LEP0742	M
1236	Russia	RU08*	Osmk - Omsk Oblast	54.9831	73.4249	2015	RU08_04	RU08_04	CFIA-LEP0743	M
1237	Russia	RU08*	Osmk - Omsk Oblast	54.9831	73.4249	2015	RU08_05	RU08_05	CFIA-LEP0744	M
1238	Russia	RU08*	Osmk - Omsk Oblast	54.9831	73.4249	2015	RU08_06	RU08_06	CFIA-LEP0745	M
1239	Russia	RU08*	Osmk - Omsk Oblast	54.9831	73.4249	2015	RU08_07	RU08_07	CFIA-LEP0746	M
1240	Russia	RU08*	Osmk - Omsk Oblast	54.9831	73.4249	2015	RU08_08	RU08_08	CFIA-LEP0747	M
1241	Russia	RU08*	Osmk - Omsk Oblast	54.9831	73.4249	2015	RU08_09	RU08_09	CFIA-LEP0748	M
1242	Russia	RU08*	Osmk - Omsk Oblast	54.9831	73.4249	2015	RU08_10	RU08_10	CFIA-LEP0749	M
1243	Russia	RU08*	West of Omsk - Omsk Oblast	54.96	72.76	2015	RU08_11	RU09_01	CFIA-LEP0769	F
1244	Russia	RU08*	West of Omsk - Omsk Oblast	54.96	72.76	2015	RU08_12	RU09_02	CFIA-LEP0770	F
1245	Russia	RU08*	West of Omsk - Omsk Oblast	54.96	72.76	2015	RU08_13	RU09_03	CFIA-LEP0771	F
1246	Russia	RU08*	West of Omsk - Omsk Oblast	54.96	72.76	2015	RU08_14	RU09_04	CFIA-LEP0772	F
1247	Russia	RU08*	West of Omsk - Omsk Oblast	54.96	72.76	2015	RU08_15	RU09_05	CFIA-LEP0773	F
1248	Russia	RU08*	West of Omsk - Omsk Oblast	54.96	72.76	2015	RU08_16	RU09_06	CFIA-LEP0774	M
1249	Russia	RU08*	West of Omsk - Omsk Oblast	54.96	72.76	2015	RU08_17	RU09_07	CFIA-LEP0775	M
1250	Russia	RU08*	West of Omsk - Omsk Oblast	54.96	72.76	2015	RU08_18	RU09_08	CFIA-LEP0776	M
1251	Russia	RU08*	West of Omsk - Omsk Oblast	54.96	72.76	2015	RU08_19	RU09_09	CFIA-LEP0777	M
1252	Slovenia	SI01	Dragonja - Slovene Littoral	45.4522	13.6633	2017	SI01_01	SI01_01		M
1253	Slovenia	SI01	Dragonja - Slovene Littoral	45.4522	13.6633	2017	SI01_02	SI01_02		M
1254	Slovenia	SI01	Dragonja - Slovene Littoral	45.4522	13.6633	2017	SI01_03	SI01_03		M
1255	Slovenia	SI01	Dragonja - Slovene Littoral	45.4522	13.6633	2017	SI01_04	SI01_04		M
1256	Slovenia	SI01	Dragonja - Slovene Littoral	45.4522	13.6633	2017	SI01_05	SI01_05		M
1257	Slovenia	SI01	Dragonja - Slovene Littoral	45.4522	13.6633	2017	SI01_06	SI01_06		M
1258	Slovenia	SI01	Dragonja - Slovene Littoral	45.4522	13.6633	2017	SI01_07	SI01_07		M
1259	Slovenia	SI01	Dragonja - Slovene Littoral	45.4522	13.6633	2017	SI01_08	SI01_08		M
1260	Slovenia	SI01	Dragonja - Slovene Littoral	45.4522	13.6633	2017	SI01_09	SI01_09		M
1261	Slovenia	SI01	Dragonja - Slovene Littoral	45.4522	13.6633	2017	SI01_10	SI01_10		M
1262	Slovenia	SI01	Dragonja - Slovene Littoral	45.4522	13.6633	2017	SI01_11	SI01_11		M
1263	Slovenia	SI01	Dragonja - Slovene Littoral	45.4522	13.6633	2017	SI01_12	SI01_12		M
1264	Slovenia	SI01	Dragonja - Slovene Littoral	45.4522	13.6633	2017	SI01_13	SI01_13		M
1265	Slovenia	SI01	Dragonja - Slovene Littoral	45.4522	13.6633	2017	SI01_14	SI01_14		M
1266	Slovenia	SI01	Dragonja - Slovene Littoral	45.4522	13.6633	2017	SI01_15	SI01_15		M
1267	Slovenia	SI01	Dragonja - Slovene Littoral	45.4522	13.6633	2017	SI01_16	SI01_16		M
1268	Slovenia	SI01	Dragonja - Slovene Littoral	45.4522	13.6633	2017	SI01_17	SI01_17		M
1269	Slovenia	SI01	Dragonja - Slovene Littoral	45.4522	13.6633	2017	SI01_18	SI01_18		M
1270	Slovenia	SI01	Dragonja - Slovene Littoral	45.4522	13.6633	2017	SI01_19	SI01_19		M
1271	Slovenia	SI01	Dragonja - Slovene Littoral	45.4522	13.6633	2017	SI01_20	SI01_20		M
1272	Slovenia	SI01	Dragonja - Slovene Littoral	45.4522	13.6633	2017	SI01_21	SI01_21		M
1273	Slovenia	SI01	Dragonja - Slovene Littoral	45.4522	13.6633	2017	SI01_22	SI01_22		M
1274	Slovenia	SI01	Dragonja - Slovene Littoral	45.4522	13.6633	2017	SI01_23	SI01_23		M
1275	Slovenia	SI01	Dragonja - Slovene Littoral	45.4522	13.6633	2017	SI01_24	SI01_24		M
1276	Slovenia	SI01	Dragonja - Slovene Littoral	45.4522	13.6633	2017	SI01_25	SI01_25		M
1277	Slovenia	SI01	Dragonja - Slovene Littoral	45.4522	13.6633	2017	SI01_26	SI01_26		M
1278	Slovenia	SI01	Dragonja - Slovene Littoral	45.4522	13.6633	2017	SI01_27	SI01_27		M
1279	Slovenia	SI01	Dragonja - Slovene Littoral	45.4522	13.6633	2017	SI01_28	SI01_28		M
1280	Slovenia	SI01	Dragonja - Slovene Littoral	45.4522	13.6633	2017	SI01_29	SI01_29		M
1281	Slovenia	SI01	Dragonja - Slovene Littoral	45.4522	13.6633	2017	SI01_30	SI01_30		M
1282	Slovakia	SK01	Cifare - Zvolen	45.4522	13.6633	2017	SK01_01	SK01_01		M
1283	Slovakia	SK01	Cifare - Zvolen	48.2084	18.3984	2017	SK01_02	SK01_02		M
1284	Slovakia	SK01	Cifare - Zvolen	48.2084	18.3984	2017	SK01_03	SK01_03		M
1285	Slovakia	SK01	Cifare - Zvolen	48.2084	18.3984	2017	SK01_04	SK01_04		M
1286	Slovakia	SK01	Cifare - Zvolen	48.2084	18.3984	2017	SK01_05	SK01_05		M
1287	Slovakia	SK01	Cifare - Zvolen	48.2084	18.3984	2017	SK01_06	SK01_06		M
1288	Slovakia	SK01	Cifare - Zvolen	48.2084	18.3984	2017	SK01_07	SK01_07		M
1289	Slovakia	SK01	Cifare - Zvolen	48.2084	18.3984	2017	SK01_08	SK01_08		M
1290	Slovakia	SK01	Cifare - Zvolen	48.2084	18.3984	2017	SK01_09	SK01_09		M
1291	Slovakia	SK01	Cifare - Zvolen	48.2084	18.3984	2017	SK01_10	SK01_10		M
1292	Slovakia	SK01	Cifare - Zvolen	48.2084	18.3984	2017	SK01_11	SK01_11		M
1293	Slovakia	SK01	Cifare - Zvolen	48.2084	18.3984	2017	SK01_12	SK01_12		M
1294	Slovakia	SK01	Cifare - Zvolen	48.2084	18.3984	2017	SK01_13	SK01_13		M
1295	Slovakia	SK01	Cifare - Zvolen	48.2084	18.3984	2017	SK01_14	SK01_14		M
1296	Slovakia	SK01	Cifare - Zvolen	48.2084	18.3984	2017	SK01_15	SK01_15		M
1297	Slovakia	SK01	Cifare - Zvolen	48.2084	18.3984	2017	SK01_16	SK01_16		M
1298	Slovakia	SK01	Cifare - Zvolen	48.2084	18.3984	2017	SK01_17	SK01_17		M
1299	Slovakia	SK01	Cifare - Zvolen	48.2084	18.3984	2017	SK01_18	SK01_18		M
1300	Slovakia	SK01	Cifare - Zvolen	48.2084	18.3984	2017	SK01_19	SK01_19		M
1301	Slovakia	SK01	Cifare - Zvolen	48.2084	18.3984	2017	SK01_20	SK01_20		M
1302	Slovakia	SK01	Cifare - Zvolen	48.2084	18.3984	2017	SK01_21	SK01_21		M
1303	Slovakia	SK01	Cifare - Zvolen	48.2084	18.3984	2017	SK01_22	SK01_22		M
1304	Slovakia	SK01	Cifare - Zvolen	48.2084	18.3984	2017	SK01_23	SK01_23		M
1305	Slovakia	SK01	Cifare - Zvolen	48.2084	18.3984	2017	SK01_24	SK01_24		M
1306	Slovakia	SK01	Cifare - Zvolen	48.2084	18.3984	2017	SK01_25	SK01_25		M
1307	Slovakia	SK01	Cifare - Zvolen	48.2084	18.3984	2017	SK01_26	SK01_26		M
1308	Slovakia	SK01	Cifare - Zvolen	48.2084	18.3984	2017	SK01_27	SK01_27		M
1309	Slovakia	SK01	Cifare - Zvolen	48.2084	18.3984	2017	SK01_28	SK01_28		M
1310	Slovakia	SK01	Cifare - Zvolen	48.2084	18.3984	2017	SK01_29	SK01_29		M
1311	Slovakia	SK01	Cifare - Zvolen	48.2084	18.3984	2017	SK01_30	SK01_30		M
1312	Spain	SP01	Mijares - Ávila	40.2958	-4.8401	2018	SP01_01	SP01_01		M
1313	Spain	SP01	Mijares - Ávila	40.2958	-4.8401	2018	SP01_02	SP01_02		M
1314	Spain	SP01	Mijares - Ávila	40.2958	-4.8401	2018	SP01_03	SP01_03		M
1315	Spain	SP01	Mijares - Ávila	40.2958	-4.8401	2018	SP01_04	SP01_04		M
1316	Spain	SP01	Mijares - Ávila	40.2958	-4.8401	2018	SP01_05	SP01_05		M
1317	Spain	SP01	Mijares - Ávila	40.2958	-4.8401	2018	SP01_06	SP01_06		M
1318	Spain	SP01	Mijares - Ávila	40.2958	-4.8401	2018	SP01_07	SP01_07		M
1319	Spain	SP01	Mijares - Ávila	40.2958	-4.8401	2018	SP01_08	SP01_08		M
1320	Spain	SP01	Mijares - Ávila	40.2958	-4.8401	2018	SP01_09	SP01_09		M
1321	Spain	SP01	Mijares - Ávila	40.2958	-4.8401	2018	SP01_10	SP01_10		M
1322	Spain	SP01	Mijares - Ávila	40.2958	-4.8401	2018	SP01_11	SP01_11		M
1323	Spain	SP01	Mijares - Ávila	40.2958	-4.8401	2018	SP01_12	SP01_12		M
1324	Spain	SP01	Mijares - Ávila	40.2958	-4.8401	2018	SP01_13	SP01_13		M
1325	Spain	SP01	Mijares - Ávila	40.2958	-4.8401	2018	SP01_14	SP01_14		M
1326	Spain	SP01	Mijares - Ávila	40.2958	-4.8401	2018	SP01_15	SP01_15		M
1327	Spain	SP01	Mijares - Ávila	40.2958	-4.8401	2018	SP01_16	SP01_16		M
1328	Spain	SP01	Mijares - Ávila	40.2958	-4.8401	2018	SP01_17	SP01_17		M
1329	Spain	SP01	Mijares - Ávila	40.2958	-4.8401	2018	SP01_18	SP01_18		M
1330	Spain	SP01	Mijares - Ávila	40.2958	-4.8401	2018	SP01_19	SP01_19		M
1331	Spain	SP01	Mijares - Ávila	40.2958	-4.8401	2018	SP01_20	SP01_20		M
1332	Spain	SP01	Mijares - Ávila	40.2958	-4.8401	2018	SP01_21	SP01_21		M
1333	Spain	SP01	Mijares - Ávila	40.2958	-4.8401	2018	SP01_22	SP01_22		M
1334	Spain	SP01	Mijares - Ávila	40.2958	-4.8401	2018	SP01_23	SP01_23		M
1335	Spain	SP01	Mijares - Ávila	40.2958	-4.8401	2018	SP01_24	SP01_24		M
1336	Spain	SP01	Mijares - Ávila	40.2958	-4.8401	2018	SP01_25	SP01_25		M
1337	Spain	SP01	Mijares - Ávila	40.2958	-4.8401	2018	SP01_26	SP01_26		M
1338	Spain	SP01	Mijares - Ávila	40.2958	-4.8401	2018	SP01_27	SP01_27		M
1339	Spain	SP01	Mijares - Ávila	40.2958	-4.8401	2018	SP01_28	SP01_28		M
1340	Spain	SP01	Mijares - Ávila	40.2958	-4.8401	2018	SP01_29	SP01_29		M
1341	Spain	SP01	Mijares - Ávila	40.2958	-4.8401	2018	SP01_30	SP01_30		M
1342	Spain	SP02*	El Castaño - Andalucia	-	-	1994	SP02_01	SP02_01	SP 2.01	M
1343	Spain	SP02*	El Castaño - Andalucia	-	-	1994	SP02_02	SP02_02	SP 2.02	M
1344	Spain	SP02*	El Castaño - Andalucia	-	-	1994	SP02_03	SP02_03	SP 2.03	M
1345	Spain	SP02*	El Castaño - Andalucia	-	-	1994	SP02_04	SP02_04	SP 2.04	M
1346	Spain	SP02*	El Castaño - Andalucia	-	-	1994	SP02_05	SP02_05	SP 2.05	M
1347	Spain	SP02*	El Castaño - Andalucia	-	-	1994	SP02_06	SP02_06	SP 2.06	M
1348	Spain	SP02*	El Castaño - Andalucia	-	-	1994	SP02_07	SP02_07	SP 2.07	M
1349	Spain	SP02*	El Castaño - Andalucia	-	-	1994	SP02_08	SP02_08	SP 2.08	M
1350	Spain	SP02*	El Castaño - Andalucia	-	-	1994	SP02_09	SP02_09	SP 2.09	M
1351	Spain	SP02*	El Castaño - Andalucia	-	-	1994	SP02_10	SP02_10	SP 2.10	M
1352	Spain	SP02*	El Castaño - Andalucia	-	-	1994	SP02_11	SP02_11	SP2.11	M
1353	Spain	SP02*	El Castaño - Andalucia	-	-	1994	SP02_12	SP02_12	SP 2.12	M
1354	Spain	SP02*	El Castaño - Andalucia	-	-	1994	SP02_13	SP03_01	SP 3.01	M
1355	Spain	SP02*	El Castaño - Andalucia	-	-	1994	SP02_14	SP03_02	SP 3.02	M
1356	Spain	SP02*	El Castaño - Andalucia	-	-	1994	SP02_15	SP03_03	SP 3.03	M
1357	Spain	SP02*	El Castaño - Andalucia	-	-	1994	SP02_16	SP03_04	SP 3.05	M
1358	Spain	SP02*	El Castaño - Andalucia	-	-	1994	SP02_17	SP03_05	SP 3.09	M
1359	Spain	SP02*	El Castaño - Andalucia	-	-	1994	SP02_18	SP03_06	SP 3.11	M
1360	Spain	SP02*	El Castaño - Andalucia	-	-	1994	SP02_19	SP03_07	SP 3.12	M
1361	Spain	SP02*	El Castaño - Andalucia	-	-	1994	SP02_20	SP03_08	SP 3.06	M
1362	Spain	SP07*	Plot_14 - Malaga - Andalucia	36.754	-4.04137	2018	SP07_01	SP07_01		M
1363	Spain	SP07*	Plot_14 - Malaga - Andalucia	36.754	-4.04137	2018	SP07_02	SP07_02		M
1364	Spain	SP07*	Plot_14 - Malaga - Andalucia	36.754	-4.04137	2018	SP07_03	SP07_03		M
1365	Spain	SP07*	Plot_14 - Malaga - Andalucia	36.754	-4.04137	2018	SP07_04	SP07_04		M
1366	Spain	SP07*	Plot_14 - Malaga - Andalucia	36.754	-4.04137	2018	SP07_05	SP07_05		M
1367	Spain	SP07*	Plot_14 - Malaga - Andalucia	36.754	-4.04137	2018	SP07_06	SP07_06		M
1368	Spain	SP07*	Plot_14 - Malaga - Andalucia	36.754	-4.04137	2018	SP07_07	SP07_07		M
1369	Spain	SP07*	Plot_14 - Malaga - Andalucia	36.754	-4.04137	2018	SP07_08	SP07_08		M
1370	Spain	SP07*	Plot_14 - Malaga - Andalucia	36.754	-4.04137	2018	SP07_09	SP07_09		M
1371	Spain	SP07*	Plot_14 - Malaga - Andalucia	36.754	-4.04137	2018	SP07_10	SP07_10		M
1372	Spain	SP07*	Plot_14 - Malaga - Andalucia	36.754	-4.04137	2018	SP07_11	SP07_11		M
1373	Spain	SP07*	Plot_14 - Malaga - Andalucia	36.754	-4.04137	2018	SP07_12	SP07_12		M
1374	Spain	SP07*	Plot_14 - Malaga - Andalucia	36.754	-4.04137	2018	SP07_13	SP07_13		M
1375	Spain	SP07*	Plot_14 - Malaga - Andalucia	36.754	-4.04137	2018	SP07_14	SP07_14		M
1376	Spain	SP07*	Plot_14 - Malaga - Andalucia	36.754	-4.04137	2018	SP07_15	SP07_15		M
1377	Spain	SP07*	Plot_14 - Malaga - Andalucia	36.754	-4.04137	2018	SP07_16	SP07_16		M
1378	Spain	SP07*	Plot_14 - Malaga - Andalucia	36.754	-4.04137	2018	SP07_17	SP07_17		M
1379	Spain	SP07*	Plot_14 - Malaga - Andalucia	36.754	-4.04137	2018	SP07_18	SP07_18		M
1380	Spain	SP07*	Plot_14 - Malaga - Andalucia	36.754	-4.04137	2018	SP07_19	SP07_19		M
1381	Spain	SP07*	Plot_14 - Malaga - Andalucia	36.754	-4.04137	2018	SP07_20	SP07_20		M
1382	Spain	SP07*	Plot_14 - Malaga - Andalucia	36.754	-4.04137	2018	SP07_21	SP07_21		M
1383	Spain	SP07*	Plot_14 - Malaga - Andalucia	36.754	-4.04137	2018	SP07_22	SP07_22		M
1384	Spain	SP07*	Plot_14 - Malaga - Andalucia	36.754	-4.04137	2018	SP07_23	SP07_23		M
1385	Spain	SP07*	Plot_14 - Malaga - Andalucia	36.754	-4.04137	2018	SP07_24	SP07_24		M
1386	Spain	SP07*	Plot_14 - Malaga - Andalucia	36.754	-4.04137	2018	SP07_25	SP07_25		M
1387	Spain	SP07*	Bancales_de_Pote - Malaga - Andalucia	36.7615	-4.04345	2018	SP07_26	SP08_01		M
1388	Spain	SP07*	Bancales_de_Pote - Malaga - Andalucia	36.7615	-4.04345	2018	SP07_27	SP08_02		M
1389	Spain	SP07*	Bancales_de_Pote - Malaga - Andalucia	36.7615	-4.04345	2018	SP07_28	SP08_03		M
1390	Spain	SP07*	Bancales_de_Pote - Malaga - Andalucia	36.7615	-4.04345	2018	SP07_29	SP08_04		M
1391	Spain	SP07*	Bancales_de_Pote - Malaga - Andalucia	36.7615	-4.04345	2018	SP07_30	SP08_05		M
1392	Syria	SY02	Unknown	-	-	2008	SY02_01	SY002_01	SY 2.01	M
1393	Syria	SY02	Unknown	-	-	2008	SY02_02	SY002_02	SY 2.04	M
1394	Syria	SY02	Unknown	-	-	2008	SY02_03	SY002_03	SY 2.5	M
1395	Syria	SY02	Unknown	-	-	2008	SY02_04	SY002_04	SY 2.06	M
1396	Syria	SY02	Unknown	-	-	2008	SY02_05	SY002_05	SY 2.07	M
1397	Syria	SY02	Unknown	-	-	2008	SY02_06	SY002_06	SY 2.08	M
1398	Syria	SY02	Unknown	-	-	2008	SY02_07	SY002_07	SY 2.09	M
1399	Syria	SY02	Unknown	-	-	2008	SY02_08	SY002_08	SY 2.10	M
1400	Syria	SY02	Unknown	-	-	2008	SY02_09	SY002_09	SY 2.12	M
1401	Syria	SY02	Unknown	-	-	2008	SY02_10	SY002_10	SY 2.13	M
1402	Turkey	TR01	Çilekli - Trabzon	40.96	39.77	2017	TR01_01	TR01_01		M
1403	Turkey	TR01	Çilekli - Trabzon	40.96	39.77	2017	TR01_02	TR01_02		M
1404	Turkey	TR01	Çilekli - Trabzon	40.96	39.77	2017	TR01_03	TR01_03		M
1405	Turkey	TR01	Çilekli - Trabzon	40.96	39.77	2017	TR01_04	TR01_04		M
1406	Turkey	TR01	Çilekli - Trabzon	40.96	39.77	2017	TR01_05	TR01_05		M
1407	Turkey	TR01	Çilekli - Trabzon	40.96	39.77	2017	TR01_06	TR01_06		M
1408	Turkey	TR01	Çilekli - Trabzon	40.96	39.77	2017	TR01_07	TR01_07		M
1409	Turkey	TR01	Çilekli - Trabzon	40.96	39.77	2017	TR01_08	TR01_08		M
1410	Turkey	TR01	Çilekli - Trabzon	40.96	39.77	2017	TR01_09	TR01_09		M
1411	Turkey	TR01	Çilekli - Trabzon	40.96	39.77	2017	TR01_10	TR01_10		M
1412	Turkey	TR01	Çilekli - Trabzon	40.96	39.77	2017	TR01_11	TR01_11		M
1413	Turkey	TR01	Çilekli - Trabzon	40.96	39.77	2017	TR01_12	TR01_12		M
1414	Turkey	TR01	Çilekli - Trabzon	40.96	39.77	2017	TR01_13	TR01_13		M
1415	Turkey	TR01	Çilekli - Trabzon	40.96	39.77	2017	TR01_14	TR01_14		M
1416	Turkey	TR01	Çilekli - Trabzon	40.96	39.77	2017	TR01_15	TR01_15		M
1417	Turkey	TR01	Çilekli - Trabzon	40.96	39.77	2017	TR01_16	TR01_16		M
1418	Turkey	TR01	Çilekli - Trabzon	40.96	39.77	2017	TR01_17	TR01_17		M
1419	Turkey	TR01	Çilekli - Trabzon	40.96	39.77	2017	TR01_18	TR01_18		M
1420	Turkey	TR01	Çilekli - Trabzon	40.96	39.77	2017	TR01_19	TR01_19		M
1421	Turkey	TR01	Çilekli - Trabzon	40.96	39.77	2017	TR01_20	TR01_20		M
1422	Turkey	TR01	Çilekli - Trabzon	40.96	39.77	2017	TR01_21	TR01_21		M
1423	Turkey	TR01	Çilekli - Trabzon	40.96	39.77	2017	TR01_22	TR01_22		M
1424	Turkey	TR01	Çilekli - Trabzon	40.96	39.77	2017	TR01_23	TR01_23		M
1425	Turkey	TR01	Çilekli - Trabzon	40.96	39.77	2017	TR01_24	TR01_24		M
1426	Turkey	TR01	Çilekli - Trabzon	40.96	39.77	2017	TR01_25	TR01_25		M
1427	Turkey	TR01	Çilekli - Trabzon	40.96	39.77	2017	TR01_26	TR01_26		M
1428	Turkey	TR01	Çilekli - Trabzon	40.96	39.77	2017	TR01_27	TR01_27		M
1429	Turkey	TR01	Çilekli - Trabzon	40.96	39.77	2017	TR01_28	TR01_28		M
1430	Turkey	TR01	Çilekli - Trabzon	40.96	39.77	2017	TR01_29	TR01_29		M
1431	Turkey	TR01	Çilekli - Trabzon	40.96	39.77	2017	TR01_30	TR01_30		M
1432	Kosovo	XR01	Priština - District of Priština	42.6681	21.1774	2017	XR01_01	XR01_01		M
1433	Kosovo	XR01	Priština - District of Priština	42.6681	21.1774	2017	XR01_02	XR01_02		M
1434	Kosovo	XR01	Priština - District of Priština	42.6681	21.1774	2017	XR01_03	XR01_03		M
1435	Kosovo	XR01	Priština - District of Priština	42.6681	21.1774	2017	XR01_04	XR01_04		M
1436	Kosovo	XR01	Priština - District of Priština	42.6681	21.1774	2017	XR01_05	XR01_05		M
1437	Kosovo	XR01	Priština - District of Priština	42.6681	21.1774	2017	XR01_06	XR01_06		M
1438	Kosovo	XR01	Priština - District of Priština	42.6681	21.1774	2017	XR01_07	XR01_07		M
1439	Kosovo	XR01	Priština - District of Priština	42.6681	21.1774	2017	XR01_08	XR01_08		M
1440	Kosovo	XR01	Priština - District of Priština	42.6681	21.1774	2017	XR01_09	XR01_09		M
1441	Kosovo	XR01	Priština - District of Priština	42.6681	21.1774	2017	XR01_10	XR01_10		M
1442	Kosovo	XR01	Priština - District of Priština	42.6681	21.1774	2017	XR01_11	XR01_11		M
1443	Kosovo	XR01	Priština - District of Priština	42.6681	21.1774	2017	XR01_12	XR01_12		M
1444	Kosovo	XR01	Priština - District of Priština	42.6681	21.1774	2017	XR01_13	XR01_13		M
1445	Kosovo	XR01	South Priština - District of Priština	42.6199	21.1611	2017	XR01_14	XR02_01		M

## Sheet: Suppl. Table 3
Suppl. Table 3: List of individuals considered in subspcies tree analysis. * the name of individuals are those used in the data file analysed. See Table S2 for correspondance.
	Subspecies	Population	Individual_Name*
1	asiatica	CN01	CN01_06
2	asiatica	CN03	CN03_09
3	asiatica	CN05	CN05_25
4	asiatica	CN07	CN07_03
5	caucasus	IS01	IS01_03b
6	caucasus	RU38	KUB_02
7	caucasus	GE01	Ld12
8	caucasus	SY02	SY002_01
9	caucasus	TR01	TR01_03
10	dispar	AT02	AT02_21
11	dispar	BE01	BE01_23b
12	dispar	BG01	BG01_04
13	dispar	FR05	FR05_17
14	dispar	IT04	IT04_29
15	japonica	JP04	JA212_05
16	japonica	JP07	JA343_05
17	japonica	JP02	JA459_01
18	japonica	JP03	Misawa_12

## Sheet: Suppl. Table 4
Suppl. Table 4: Number of SNPs and moths retained following each filtering step
	SNPs	samples
TasselGBS output	46492	1445
Missing data	7602	1256
Frequency
MAF>0.01	7602	1256
He<=0.5	7252	1256
Hardy-Weinberg equilibrium	7241	1256
Linkage disequilibrium
1 SNP per locus	2339	1256
LD interloci	2335	1256
Outlier	2125	1256
Final neutral dataset	2125	1256

## Sheet: Suppl. Table 5
Suppl. Table 5: Results of a Blastx analysis carried out on 200bp sequences containing putatively divergent SNPs.
The table presents the 29 hits with an e-value ≤ 10-6 for already caracterized proteins.
	Genome contig	SNP Position	Annotation	E-value	Organism	GenBank
1	Lda_tig00005865	39025	glutamate receptor ionotropic, kainate 2-like	1e-06	Vanessa tameamea	XP_026501060.1
2	Lda_tig00007479	210236	Membrane-bound alkaline phosphatase	5e-12	Papilio machaon	KPJ11776.1
3	Lda_tig00027003	1046655	U2 snRNP-associated SURP motif-containing protein isoform X2	7e-16	Trichoplusia ni	XP_026738919.1
4	Lda_tig00027084	1110984	histone-lysine N-methyltransferase SETMAR-like	1e-14	Galleria mellonella	XP_026762290.1
5	Lda_tig00029167	908494	suppressor of cytokine signaling 7-like	4e-18	Danaus plexippus plexippus	OWR46815.1
6	Lda_tig00029633	343056	ATP synthase subunit alpha, mitochondrial	3e-17	Maniola jurtina	XP_045777311.1
7	Lda_tig00031001	344664	cAMP-specific 3',5'-cyclic phosphodiesterase isoform X9	1e-39	Zerene cesonia	XP_038210757.1
8	Lda_tig00031039	8437	helicase domino	2e-23	Trichoplusia ni	XP_026742900.1
9	Lda_tig00031493	168628	gustatory receptor	2e-16	Helicoverpa armigera	AGA04648.1
10	Lda_tig00031706	374140	Retrovirus-related Pol polyprotein from type-1 retrotransposable element R1	9e-26	Eumeta japonica	GBP88565.1
11	Lda_tig00032129	136232	histone-lysine N-methyltransferase SETMAR-like	1e-14	Galleria mellonella	XP_026762290.1
12	Lda_tig00032214	30190	multidrug resistance-associated protein 7	5e-07	Spodoptera litura	XP_022814506.1
13	Lda_tig00032632	1160219	eukaryotic translation initiation factor 2A	3e-24	Spodoptera litura	XP_022826159.1
14	Lda_tig00034228	15834	cAMP-dependent protein kinase type I regulatory subunit isoform X2	2e-08	Danaus plexippus plexippus	XP_032520447.1
15	Lda_tig00034839	41837	kelch-like protein 10 isoform X3	2e+24	Plutella xylostella	XP_037975138.1
16	Lda_tig00036504	52236	anoctamin-8-like isoform X2	4e-12	Spodoptera frugiperda	XP_035454788.1
17	Lda_tig00038098	18803	protein serrate	2e-32	Pararge aegeria	XP_039758013.1
18	Lda_tig00040661	104127	glia maturation factor beta isoform X2	1e-20	Galleria mellonella	XP_031764109.1
19	Lda_tig00041578	122337	ephrin type-A receptor 4-like	6e-13	Spodoptera litura	XP_022820642.1
20	Lda_tig00041973	58776	ELAV-like protein 2	3e-31	Eumeta japonica	GBP03428.1
